# Supplementary material for: AtRAC7/ROP9 Small GTPase Regulates A. thaliana Immune Systems in Response to B. cinerea Infection
Source: Int J Mol Sci. 2024 Jan 2;25(1):591. doi: 10.3390/ijms25010591 (PMC10779071; doi:10.3390/ijms25010591)
Supplement: Supplementary file 1 [file ijms-25-00591-s001.zip]

Archive with 11 entries (11 files):
- Figure S1.pdf
- Figure S2.pdf
- Figure S3.pdf
- Figure S4.pdf
- Figure S5.pdf
- Figure S6.pdf
- Figure S7.pdf
- Table S1.pdf
- Table S2.xlsx
- Table S3.xlsx
- Table S4.pdf
