# Supplementary material for: AtRAC7/ROP9 Small GTPase Regulates A. thaliana Immune Systems in Response to B. cinerea Infection
Source: Int J Mol Sci. 2024 Jan 2;25(1):591. doi: 10.3390/ijms25010591 (PMC10779071; doi:10.3390/ijms25010591)
Supplement: Supplementary file 1 [file ijms-25-00591-s001.zip › Table S2.xlsx]

## Sheet: Cell Wall DEGs 1 
Table S2. Log2FC of cell wall-related genes in RAC7-OX vs Col-0 al basal condition and 40HPI
Category	Gene ID	Name	t0 log2FC	padj t0	t40 log2FC	padj t40
cell wall.precursor synthesis	at1g31070	UDP-N-acetylglucosamine pyrophosphorylase-related | chr1:11084859-11088563 FORWARD	-0.835686	0.000465039	0.384426	0.773255
cell wall.precursor synthesis.NDP sugar pyrophosphorylase.GDP fucose and fucokinase	at1g01220	GHMP kinase-related | chr1:91750-95651 FORWARD	-0.623982	0.00147665	-0.192449	0.861424
cell wall.precursor synthesis.NDP sugar pyrophosphorylase.multiple NDP-Sugars	at5g52560	Symbols: ATUSP | ATUSP (ARABIDOPSIS THALIANA UDP-SUGAR PYROPHOSPHORYLASE); UTP-monosaccharide-1-phosphate uridylyltransferase/ UTP:arabinose-1-phosphate uridylyltransferase/ UTP:galactose-1-phosphate uridylyltransferase/ UTP:glucose-1-phosphate uridylyltransferase/ UTP:xy | chr5:21330639-21334811 FORWARD	-1.09228	1.45637e-08	-0.219023	0.831592
cell wall.precursor synthesis.UDP-glucose 4,6-dehydratase	at1g53500	Symbols: MUM4, RHM2, ATRHM2, ATMUM4 | MUM4 (MUCILAGE-MODIFIED 4); UDP-4-keto-6-deoxy-glucose-3,5-epimerase/ UDP-4-keto-rhamnose-4-keto-reductase/ UDP-L-rhamnose synthase/ UDP-glucose 4,6-dehydratase/ catalytic | chr1:19966944-19969757 REVERSE	-1.11501	8.14338e-10	-0.0578575	0.962384
cell wall.precursor synthesis.UDP-glucose 4,6-dehydratase	at1g78570	Symbols: RHM1, ROL1, ATRHM1 | RHM1 (RHAMNOSE BIOSYNTHESIS 1); UDP-L-rhamnose synthase/ UDP-glucose 4,6-dehydratase/ catalytic | chr1:29549649-29552438 FORWARD	-1.27372	1.26993e-14	-0.779156	0.230067
cell wall.precursor synthesis.UER	at1g63000	Symbols: NRS/ER, UER1 | NRS/ER (NUCLEOTIDE-RHAMNOSE SYNTHASE/EPIMERASE-REDUCTASE); UDP-4-keto-6-deoxy-glucose-3,5-epimerase/ UDP-4-keto-rhamnose-4-keto-reductase/ dTDP-4-dehydrorhamnose 3,5-epimerase/ dTDP-4-dehydrorhamnose reductase | chr1:23342393-23344113 FORWARD	-0.653436	0.000129042	0.04062	0.974221
cell wall.precursor synthesis.KDO pathway.arabinose-5-phosphate isomerase	at3g54690	sugar isomerase (SIS) domain-containing protein / CBS domain-containing protein | chr3:20246539-20248140 FORWARD	0.427441	0.0360422	0.395252	0.636764
cell wall.precursor synthesis.UGE	at1g12780	Symbols: UGE1 | UGE1 (UDP-D-glucose/UDP-D-galactose 4-epimerase 1); UDP-glucose 4-epimerase/ protein dimerization | chr1:4355926-4358328 REVERSE	1.54978	9.34357e-25	0.430212	0.61549
cell wall.precursor synthesis.UGE	at1g63180	Symbols: UGE3 | UGE3 (UDP-D-glucose/UDP-D-galactose 4-epimerase 3); UDP-glucose 4-epimerase/ protein dimerization | chr1:23427409-23429603 REVERSE	2.25621	1.78895e-13	0.0295611	0.983274
cell wall.precursor synthesis.UGE	at4g10960	Symbols: UGE5 | UGE5 (UDP-D-glucose/UDP-D-galactose 4-epimerase 5); UDP-glucose 4-epimerase/ protein dimerization | chr4:6713557-6718550 REVERSE	-1.60248	0.00892248	-0.741434	0.205376
cell wall.precursor synthesis.UGE	at4g23920	Symbols: UGE2 | UGE2 (UDP-D-glucose/UDP-D-galactose 4-epimerase 2); UDP-glucose 4-epimerase/ protein dimerization | chr4:12431277-12433864 FORWARD	-0.702775	0.0294622	-0.122447	0.928696
cell wall.precursor synthesis.AXS	at1g08200	Symbols: AXS2 | AXS2 (UDP-D-APIOSE/UDP-D-XYLOSE SYNTHASE 2); UDP-glucuronate decarboxylase | chr1:2573848-2576714 REVERSE	-0.573161	4.77612e-05	0.0782769	0.938526
cell wall.precursor synthesis.AXS	at2g27860	Symbols: AXS1 | AXS1 (UDP-D-apiose/UDP-D-xylose synthase 1); NAD or NADH binding / UDP-glucuronate decarboxylase | chr2:11864393-11866907 REVERSE	0.433472	0.00236237	0.490328	0.421935
cell wall.precursor synthesis.sugar kinases.glucuronic acid kinase	at5g14470	GHMP kinase-related | chr5:4662803-4664647 REVERSE	3.83089	0.00322377	0.00619104	0.997429
cell wall.precursor synthesis.UDP-Glc dehydrogenase (UGD)	at1g26570	Symbols: UGD1, ATUGD1 | UGD1 (UDP-GLUCOSE DEHYDROGENASE 1); NAD or NADH binding / UDP-glucose 6-dehydrogenase/ binding / catalytic/ coenzyme binding / oxidoreductase/ oxidoreductase, acting on the CH-OH group of donors, NAD or NADP as acceptor | chr1:9182204-9184393 FORWARD	-0.774397	0.0256556	1.23867	NA
cell wall.precursor synthesis.UDP-Glc dehydrogenase (UGD)	at3g29360	UDP-glucose 6-dehydrogenase, putative | chr3:11267091-11269229 REVERSE	-1.41221	1.58482e-15	0.171234	0.845289
cell wall.precursor synthesis.UDP-Glc dehydrogenase (UGD)	at5g15490	UDP-glucose 6-dehydrogenase, putative | chr5:5027639-5030194 REVERSE	-1.49452	1.203e-11	-0.524319	0.38583
cell wall.precursor synthesis.UDP-Glc dehydrogenase (UGD)	at5g39320	UDP-glucose 6-dehydrogenase, putative | chr5:15742762-15744943 FORWARD	-0.975571	8.30059e-05	0.106773	0.939878
cell wall.precursor synthesis.UXS	at2g28760	Symbols: UXS6 | NAD-dependent epimerase/dehydratase family protein | chr2:12336188-12339027 REVERSE	-2.60076	4.28943e-08	-0.213494	0.879972
cell wall.precursor synthesis.UXS	at3g46440	Symbols: UXS5 | UXS5; UDP-glucuronate decarboxylase/ catalytic | chr3:17089045-17091875 REVERSE	-1.11782	3.84709e-08	-0.545345	0.392767
cell wall.precursor synthesis.UXS	at3g62830	Symbols: UXS2, ATUXS2, AUD1 | AUD1; UDP-glucuronate decarboxylase/ catalytic/ dTDP-glucose 4,6-dehydratase | chr3:23232386-23235567 FORWARD	-0.621879	0.00101994	-0.191589	0.827683
cell wall.precursor synthesis.GAE	at3g23820	Symbols: GAE6 | GAE6 (UDP-D-GLUCURONATE 4-EPIMERASE 6); UDP-glucuronate 4-epimerase/ catalytic | chr3:8603444-8605462 FORWARD	-1.59718	9.50773e-24	-0.152433	0.860308
cell wall.precursor synthesis.GAE	at4g30440	Symbols: GAE1 | GAE1 (UDP-D-GLUCURONATE 4-EPIMERASE 1); UDP-glucuronate 4-epimerase/ catalytic | chr4:14881855-14883480 REVERSE	-0.744279	0.00247506	0.260345	0.732241
cell wall.precursor synthesis.GMD	at3g51160	Symbols: MUR1, MUR_1, GMD2 | MUR1 (MURUS 1); GDP-mannose 4,6-dehydratase | chr3:19007010-19008427 REVERSE	-0.959768	2.13001e-05	-0.305581	0.738303
cell wall.precursor synthesis.GER	at1g17890	Symbols: GER2 | GER2; binding / catalytic/ coenzyme binding | chr1:6154268-6155752 REVERSE	-0.818043	7.04126e-05	-0.501794	0.655418
cell wall.precursor synthesis.MUR4	at1g30620	Symbols: HSR8, MUR4, UXE1 | MUR4 (MURUS 4); UDP-arabinose 4-epimerase/ catalytic | chr1:10854549-10858244 FORWARD	-1.06801	0.00168339	-0.734348	0.164364
cell wall.precursor synthesis.MUR4	at2g34850	Symbols: MEE25 | MEE25 (maternal effect embryo arrest 25); UDP-glucose 4-epimerase/ binding / catalytic/ coenzyme binding | chr2:14704632-14706191 REVERSE	-3.25998	0.0021492	#N/A	#N/A
cell wall.cellulose synthesis	at1g24070	Symbols: ATCSLA10, CSLA10 | ATCSLA10; cellulose synthase/ transferase, transferring glycosyl groups | chr1:8516238-8519734 REVERSE	-3.65485	7.92656e-26	-0.801954	0.650429
cell wall.cellulose synthesis	at3g28180	Symbols: ATCSLC04, CSLC04, ATCSLC4, CSLC4 | ATCSLC04 (CELLULOSE-SYNTHASE LIKE C4); cellulose synthase/ transferase, transferring glycosyl groups | chr3:10505829-10509239 FORWARD	-0.867137	1.78684e-07	-0.00126854	0.998782
cell wall.cellulose synthesis	at3g56000	Symbols: ATCSLA14, CSLA14 | ATCSLA14; cellulose synthase/ transferase, transferring glycosyl groups | chr3:20783318-20785796 REVERSE	2.51506	3.56801e-09	0.227314	0.920389
cell wall.cellulose synthesis	at4g31590	Symbols: ATCSLC05, CSLC05, ATCSLC5 | ATCSLC5 (CELLULOSE-SYNTHASE LIKE C5); cellulose synthase/ transferase, transferring glycosyl groups | chr4:15309506-15312591 REVERSE	-0.911538	2.72556e-05	1.04259	0.0779722
cell wall.cellulose synthesis	at5g03760	Symbols: ATCSLA09, CSLA09, ATCSLA9, CSLA9, RAT4 | ATCSLA09; mannan synthase/ transferase, transferring glycosyl groups | chr5:985675-990549 REVERSE	-1.96193	2.13127e-17	0.849597	0.182743
cell wall.cellulose synthesis	at5g16190	Symbols: ATCSLA11, CSLA11 | ATCSLA11; cellulose synthase/ transferase, transferring glycosyl groups | chr5:5283550-5286293 REVERSE	-1.99676	2.5136e-05	#N/A	#N/A
cell wall.cellulose synthesis	at5g22740	Symbols: ATCSLA02, CSLA02, ATCSLA2 | ATCSLA02; mannan synthase/ transferase, transferring glycosyl groups | chr5:7554928-7560073 REVERSE	-1.69898	3.62032e-12	0.10189	0.939275
cell wall.cellulose synthesis	at5g49720	Symbols: ATGH9A1, DEC, KOR, RSW2, IRX2, KOR1 | ATGH9A1 (ARABIDOPSIS THALIANA GLYCOSYL HYDROLASE 9A1); cellulase/ hydrolase, hydrolyzing O-glycosyl compounds | chr5:20197391-20200288 REVERSE	0.63247	1.72244e-06	0.197182	0.800451
cell wall.cellulose synthesis.cellulose synthase	at1g02730	Symbols: ATCSLD5, CSLD5 | ATCSLD5; 1,4-beta-D-xylan synthase/ cellulose synthase | chr1:594573-598657 REVERSE	-1.87574	0.000476927	#N/A	#N/A
cell wall.cellulose synthesis.cellulose synthase	at1g23480	Symbols: ATCSLA03, CSLA03, ATCSLA3 | ATCSLA03 (CELLULOSE SYNTHASE-LIKE A3); cellulose synthase/ transferase, transferring glycosyl groups | chr1:8333020-8336385 FORWARD	1.18655	6.00859e-06	0.605542	0.54532
cell wall.cellulose synthesis.cellulose synthase	at1g55850	Symbols: ATCSLE1, CSLE1 | ATCSLE1; cellulose synthase/ transferase, transferring glycosyl groups | chr1:20876699-20879482 FORWARD	0.672059	0.0171976	-0.319219	0.692025
cell wall.cellulose synthesis.cellulose synthase	at2g32530	Symbols: ATCSLB03, CSLB03, ATCSLB3 | ATCSLB03; cellulose synthase/ transferase/ transferase, transferring glycosyl groups | chr2:13809216-13813570 FORWARD	-5.2319	5.16452e-08	-0.448836	0.769498
cell wall.cellulose synthesis.cellulose synthase	at3g03050	Symbols: CSLD3, KJK, ATCSLD3 | CSLD3 (CELLULOSE SYNTHASE-LIKE D3); cellulose synthase/ transferase, transferring glycosyl groups | chr3:687052-691898 FORWARD	-0.468717	0.0499586	-0.316702	0.745499
cell wall.cellulose synthesis.cellulose synthase	at4g18780	Symbols: CESA8, IRX1, ATCESA8, LEW2 | IRX1 (IRREGULAR XYLEM 1); cellulose synthase/ transferase, transferring glycosyl groups | chr4:10312624-10316790 REVERSE	-2.06277	2.07177e-05	-0.0371944	NA
cell wall.cellulose synthesis.cellulose synthase	at4g23990	Symbols: ATCSLG3, CSLG3 | ATCSLG3; cellulose synthase/ transferase/ transferase, transferring glycosyl groups | chr4:12456489-12460753 FORWARD	-4.31281	1.51159e-11	#N/A	#N/A
cell wall.cellulose synthesis.cellulose synthase	at4g24010	Symbols: ATCSLG1, CSLG1 | ATCSLG1; cellulose synthase/ transferase/ transferase, transferring glycosyl groups | chr4:12466345-12469844 FORWARD	-5.79111	1.72544e-12	#N/A	#N/A
cell wall.cellulose synthesis.cellulose synthase	at4g39350	Symbols: CESA2, ATH-A, ATCESA2 | CESA2 (CELLULOSE SYNTHASE A2); cellulose synthase/ transferase, transferring glycosyl groups | chr4:18296797-18302192 FORWARD	-0.479166	0.00086885	0.672949	0.117182
cell wall.cellulose synthesis.cellulose synthase	at5g05170	Symbols: CESA3, IXR1, ATCESA3, ATH-B, CEV1 | CEV1 (CONSTITUTIVE EXPRESSION OF VSP 1); cellulose synthase/ transferase, transferring glycosyl groups | chr5:1530174-1535414 REVERSE	-0.297754	0.0319066	0.213622	0.788646
cell wall.cellulose synthesis.cellulose synthase	at5g09870	Symbols: CESA5 | CESA5 (CELLULOSE SYNTHASE 5); cellulose synthase/ transferase, transferring glycosyl groups | chr5:3073356-3078262 FORWARD	-1.79588	1.05794e-33	-0.0156955	0.992903
cell wall.cellulose synthesis.cellulose synthase	at5g17420	Symbols: IRX3, CESA7, ATCESA7, MUR10 | IRX3 (IRREGULAR XYLEM 3); cellulose synthase | chr5:5736630-5741465 REVERSE	-1.78617	5.54308e-05	-0.0897033	NA
cell wall.cellulose synthesis.cellulose synthase	at5g44030	Symbols: CESA4, IRX5, NWS2 | CESA4 (CELLULOSE SYNTHASE A4); cellulose synthase/ transferase, transferring glycosyl groups | chr5:17714645-17719723 FORWARD	-1.0062	0.00143592	0.218242	0.918854
cell wall.cellulose synthesis.COBRA	at5g15630	Symbols: COBL4, IRX6 | IRX6 | chr5:5084704-5086792 FORWARD	-1.92012	0.00387743	#N/A	#N/A
cell wall.cellulose synthesis.COBRA	at5g60920	Symbols: COB | COB (COBRA) | chr5:24511196-24514129 REVERSE	-0.588884	2.04817e-05	0.510152	0.325571
cell wall.hemicellulose synthesis	at1g14070	Symbols: FUT7 | FUT7; fucosyltransferase/ transferase, transferring glycosyl groups | chr1:4818548-4820150 FORWARD	0.822449	0.0172976	-0.584798	0.386454
cell wall.hemicellulose synthesis	at1g18690	transferase/ transferase, transferring glycosyl groups | chr1:6433574-6436922 FORWARD	1.26949	8.46418e-05	0.103622	0.947584
cell wall.hemicellulose synthesis	at2g03220	Symbols: FT1, ATFUT1, ATFT1, MUR2 | FT1 (FUCOSYLTRANSFERASE 1); fucosyltransferase/ transferase, transferring glycosyl groups | chr2:970259-972407 REVERSE	-0.898068	0.00030711	-0.0574403	0.973881
cell wall.hemicellulose synthesis	at5g62620	galactosyltransferase family protein | chr5:25136751-25139946 FORWARD	-0.823063	0.048061	-1.01955	0.106829
cell wall.hemicellulose synthesis.xyloglucan.XXXG galactose Transferase	at2g20370	Symbols: KAM1, MUR3 | MUR3 (MURUS 3); catalytic/ transferase, transferring glycosyl groups | chr2:8791986-8794401 FORWARD	-0.906067	8.34712e-07	-0.0228356	0.986794
cell wall.hemicellulose synthesis.glucuronoxylan	at1g19300	Symbols: GATL1, PARVUS, GLZ1 | PARVUS (PARVUS); polygalacturonate 4-alpha-galacturonosyltransferase/ transferase, transferring glycosyl groups / transferase, transferring hexosyl groups | chr1:6671137-6672653 REVERSE	-1.28087	2.79373e-06	-0.47539	0.541794
cell wall.hemicellulose synthesis.glucuronoxylan	at2g28110	Symbols: FRA8, IRX7 | FRA8 (FRAGILE FIBER 8); glucuronosyltransferase/ transferase | chr2:11977944-11979837 REVERSE	2.51312	8.93595e-08	-0.419079	0.467047
cell wall.hemicellulose synthesis.glucuronoxylan	at2g37090	Symbols: IRX9 | IRX9 (IRREGULAR XYLEM 9); transferase, transferring glycosyl groups / xylosyltransferase | chr2:15587394-15589257 REVERSE	-2.141	0.00278863	#N/A	#N/A
cell wall.hemicellulose synthesis.glucuronoxylan	at5g22940	Symbols: F8H | F8H (FRA8 HOMOLOG); catalytic | chr5:7676938-7679179 FORWARD	2.86256	8.31669e-11	1.3311	0.132072
cell wall.hemicellulose synthesis.glucuronoxylan	at5g54690	Symbols: GAUT12, LGT6, IRX8 | GAUT12 (GALACTURONOSYLTRANSFERASE 12); polygalacturonate 4-alpha-galacturonosyltransferase/ transferase, transferring glycosyl groups / transferase, transferring hexosyl groups | chr5:22219224-22221840 REVERSE	-2.60811	0.00148931	#N/A	#N/A
cell wall.pectin synthesis	at3g25140	Symbols: GAUT8, QUA1 | QUA1 (QUASIMODO 1); polygalacturonate 4-alpha-galacturonosyltransferase/ transferase, transferring glycosyl groups / transferase, transferring hexosyl groups | chr3:9154711-9156845 FORWARD	-0.818232	2.27308e-06	0.226475	0.800451
cell wall.pectin synthesis.homogalacturonan.Galacturonic Acid Trnasferase	at3g61130	Symbols: GAUT1, LGT1 | GAUT1 (GALACTURONOSYLTRANSFERASE 1); polygalacturonate 4-alpha-galacturonosyltransferase/ transferase, transferring glycosyl groups | chr3:22621969-22625716 FORWARD	-1.05008	9.34857e-10	-0.0814401	0.942699
cell wall.pectin synthesis.rhamnogalacturonan II.Xylose Transferase with Fucose Acceptor	at1g56550	UDP-xylosyltransferase | chr1:21185662-21188369 REVERSE	-1.47891	0.00328408	-0.935929	0.614639
cell wall.pectin synthesis.Xylogalacturonan.Xylose Transferase	at5g33290	Symbols: XGD1 | XGD1 (XYLOGALACTURONAN DEFICIENT 1); UDP-xylosyltransferase/ catalytic | chr5:12558256-12562020 FORWARD	-1.52687	2.32895e-09	-0.635555	0.254032
cell wall.cell wall proteins	at3g48530	Symbols: KING1 | KING1 (SNF1-RELATED PROTEIN KINASE REGULATORY SUBUNIT GAMMA 1) | chr3:17987378-17989763 FORWARD	1.69526	4.57246e-22	0.164823	0.85069
cell wall.cell wall proteins.AGPs.AGP	at1g03870	Symbols: FLA9 | FLA9 (FASCICLIN-LIKE ARABINOOGALACTAN 9) | chr1:982506-983540 REVERSE	2.30293	3.24535e-16	0.876956	0.0922052
cell wall.cell wall proteins.AGPs.AGP	at1g35230	Symbols: AGP5 | AGP5 (ARABINOGALACTAN-PROTEIN 5) | chr1:12917149-12917763 FORWARD	-2.98958	0.00880831	-0.321455	0.757599
cell wall.cell wall proteins.AGPs.AGP	at1g55330	Symbols: AGP21, ATAGP21 | AGP21 | chr1:20648465-20648891 REVERSE	-1.18833	0.00364515	1.4772	0.000274444
cell wall.cell wall proteins.AGPs.AGP	at1g68725	Symbols: AGP19, ATAGP19 | AGP19 (ARABINOGALACTAN-PROTEIN 19) | chr1:25809298-25810130 FORWARD	-1.26504	0.045327	#N/A	#N/A
cell wall.cell wall proteins.AGPs.AGP	at2g04780	Symbols: FLA7 | FLA7 (FASCICLIN-LIKE ARABINOOGALACTAN 7) | chr2:1676742-1678455 FORWARD	-1.03801	9.51998e-08	1.19632	0.00756477
cell wall.cell wall proteins.AGPs.AGP	at2g22470	Symbols: AGP2, ATAGP2 | AGP2 (ARABINOGALACTAN PROTEIN 2) | chr2:9538197-9538879 REVERSE	-1.51242	0.00271488	-0.192389	0.865666
cell wall.cell wall proteins.AGPs.AGP	at2g46330	Symbols: AGP16, ATAGP16 | AGP16 (ARABINOGALACTAN PROTEIN 16) | chr2:19018509-19019255 REVERSE	1.00363	1.4595e-13	0.587513	0.172522
cell wall.cell wall proteins.AGPs.AGP	at2g47930	Symbols: AGP26, ATAGP26 | AGP26 (ARABINOGALACTAN PROTEIN 26) | chr2:19616975-19617681 REVERSE	2.13693	6.45044e-09	0.289301	0.777817
cell wall.cell wall proteins.AGPs.AGP	at3g11700	Symbols: FLA18 | FLA18 (FASCICLIN-LIKE ARABINOGALACTAN PROTEIN 18 PRECURSOR) | chr3:3698839-3701493 FORWARD	0.704183	6.79603e-05	0.497738	0.434783
cell wall.cell wall proteins.AGPs.AGP	at3g52370	Symbols: FLA15 | FLA15 (FASCICLIN-LIKE ARABINOGALACTAN PROTEIN 15 PRECURSOR) | chr3:19417490-19419782 FORWARD	-3.8277	8.64136e-50	0.983399	NA
cell wall.cell wall proteins.AGPs.AGP	at4g09030	Symbols: AGP10, ATAGP10 | AGP10 (ARABINOGALACTAN PROTEIN 10) | chr4:5792207-5792790 FORWARD	1.19334	3.37507e-06	-0.412783	0.899061
cell wall.cell wall proteins.AGPs.AGP	at4g12730	Symbols: FLA2 | FLA2 (FASCICLIN-LIKE ARABINOGALACTAN 2) | chr4:7491383-7492876 REVERSE	-0.763065	0.000299388	0.940918	0.0221786
cell wall.cell wall proteins.AGPs.AGP	at4g16980	arabinogalactan-protein family | chr4:9556978-9557812 FORWARD	0.858307	0.00142932	0.827005	0.0519741
cell wall.cell wall proteins.AGPs.AGP	at4g37450	Symbols: AGP18, ATAGP18 | AGP18 (ARABINOGALACTAN PROTEIN 18) | chr4:17605758-17606755 REVERSE	-1.25291	0.000191622	1.61786	0.000274444
cell wall.cell wall proteins.AGPs.AGP	at5g03170	Symbols: FLA11 | FLA11 | chr5:752750-753657 REVERSE	-1.29813	0.00438312	0.368441	0.871144
cell wall.cell wall proteins.AGPs.AGP	at5g06390	Symbols: FLA17 | FLA17 (FASCICLIN-LIKE ARABINOGALACTAN PROTEIN 17 PRECURSOR) | chr5:1952851-1955788 FORWARD	-0.897625	4.30089e-05	0.288036	0.811458
cell wall.cell wall proteins.AGPs.AGP	at5g10430	Symbols: AGP4, ATAGP4 | AGP4 (ARABINOGALACTAN PROTEIN 4) | chr5:3277532-3278313 REVERSE	-0.794058	0.0278606	1.1572	0.117182
cell wall.cell wall proteins.AGPs.AGP	at5g55730	Symbols: FLA1 | FLA1 (FASCICLIN-LIKE ARAB INOGALACTAN 1) | chr5:22558148-22560461 REVERSE	-1.6407	7.97704e-09	1.94023	0.00841757
cell wall.cell wall proteins.AGPs.AGP	at5g65390	Symbols: AGP7 | AGP7 | chr5:26128584-26129338 REVERSE	2.13648	0.000292568	1.15738	0.117691
cell wall.cell wall proteins.LRR	at1g49490	leucine-rich repeat family protein / extensin family protein | chr1:18317563-18320106 REVERSE	0.910155	0.00412282	0.159902	0.914492
cell wall.cell wall proteins.LRR	at2g15880	leucine-rich repeat family protein / extensin family protein | chr2:6918039-6920319 REVERSE	1.62251	7.90976e-17	-0.416922	0.479258
cell wall.cell wall proteins.LRR	at2g46630	unknown protein | chr2:19145529-19146713 FORWARD	-0.766353	0.00604365	-0.296782	0.790877
cell wall.cell wall proteins.LRR	at3g19020	leucine-rich repeat family protein / extensin family protein | chr3:6558973-6562119 REVERSE	-0.680154	0.04344	-0.659653	0.505563
cell wall.cell wall proteins.LRR	at3g24480	leucine-rich repeat family protein / extensin family protein | chr3:8901154-8902638 REVERSE	-0.915012	2.5621e-08	-0.238074	0.846271
cell wall.cell wall proteins.LRR	at4g13340	leucine-rich repeat family protein / extensin family protein | chr4:7758610-7761057 FORWARD	0.643553	0.00395169	0.0702066	0.953323
cell wall.cell wall proteins.LRR	at4g18670	protein binding / structural constituent of cell wall | chr4:10275462-10278491 REVERSE	0.954348	0.00021142	-0.183174	0.826924
cell wall.cell wall proteins.HRGP	at1g21310	Symbols: ATEXT3, RSH | ATEXT3 (EXTENSIN 3); structural constituent of cell wall | chr1:7453236-7455009 REVERSE	-6.45799	4.699e-30	-1.18868	0.0616831
cell wall.cell wall proteins.HRGP	at1g76930	Symbols: ATEXT4, ORG5, ATEXT1 | ATEXT4 (EXTENSIN 4); structural constituent of cell wall | chr1:28895301-28896883 REVERSE	-3.17791	1.16067e-11	-0.970769	0.749372
cell wall.cell wall proteins.HRGP	at2g43150	proline-rich extensin-like family protein | chr2:17945893-17947022 FORWARD	-3.1239	1.14159e-30	-0.272267	0.796667
cell wall.cell wall proteins.HRGP	at3g22440	hydroxyproline-rich glycoprotein family protein | chr3:7959754-7962200 FORWARD	1.46863	2.98293e-30	-0.148971	0.876786
cell wall.cell wall proteins.HRGP	at4g14900	hydroxyproline-rich glycoprotein family protein | chr4:8521522-8523705 REVERSE	1.99459	9.61936e-35	0.0347425	0.976222
cell wall.cell wall proteins.HRGP	at4g28300	hydroxyproline-rich glycoprotein family protein | chr4:14014653-14017068 FORWARD	1.27403	1.21982e-23	-0.538599	0.254032
cell wall.cell wall proteins.HRGP	at5g51680	hydroxyproline-rich glycoprotein family protein | chr5:20997320-20998907 FORWARD	3.62181	0.0192262	-0.343563	0.758665
cell wall.cell wall proteins.RGP	at3g02230	Symbols: RGP1, ATRGP1 | RGP1 (REVERSIBLY GLYCOSYLATED POLYPEPTIDE 1); cellulose synthase (UDP-forming) | chr3:415393-417547 FORWARD	-0.767789	0.000443935	-0.627761	0.37224
cell wall.cell wall proteins.RGP	at5g15650	Symbols: RGP2, ATRGP2 | RGP2 (REVERSIBLY GLYCOSYLATED POLYPEPTIDE 2); transferase, transferring hexosyl groups | chr5:5092157-5094494 FORWARD	-0.815841	9.50126e-07	-0.375453	0.536499
cell wall.cell wall proteins.RGP	at5g16510	reversibly glycosylated polypeptide, putative | chr5:5392793-5394568 FORWARD	-0.626398	0.00880966	-0.118472	0.924917
cell wall.degradation.cellulases and beta -1,4-glucanases	at1g19940	Symbols: AtGH9B5 | AtGH9B5 (Arabidopsis thaliana Glycosyl Hydrolase 9B5); catalytic/ hydrolase, hydrolyzing O-glycosyl compounds | chr1:6918191-6920377 REVERSE	-3.91311	5.16575e-06	#N/A	#N/A
cell wall.degradation.cellulases and beta -1,4-glucanases	at1g22880	Symbols: ATGH9B4, ATCEL5, CEL5 | CEL5 (CELLULASE 5); catalytic/ hydrolase, hydrolyzing O-glycosyl compounds | chr1:8095502-8097709 FORWARD	1.29588	1.85914e-06	0.026968	0.988138
cell wall.degradation.cellulases and beta -1,4-glucanases	at2g32990	Symbols: AtGH9B8 | AtGH9B8 (Arabidopsis thaliana glycosyl hydrolase 9B8); catalytic/ hydrolase, hydrolyzing O-glycosyl compounds | chr2:14003250-14006017 FORWARD	-2.78774	1.00422e-06	0.630517	0.640119
cell wall.degradation.cellulases and beta -1,4-glucanases	at3g62740	Symbols: BGLU7 | BGLU7 (BETA GLUCOSIDASE 7); catalytic/ cation binding / hydrolase, hydrolyzing O-glycosyl compounds | chr3:23211416-23213888 FORWARD	-3.87818	0.000145567	#N/A	#N/A
cell wall.degradation.mannan-xylose-arabinose-fucose	at1g02640	Symbols: BXL2, ATBXL2 | BXL2 (BETA-XYLOSIDASE 2); hydrolase, hydrolyzing O-glycosyl compounds | chr1:564205-567769 FORWARD	1.34954	7.43314e-07	0.684461	0.35815
cell wall.degradation.mannan-xylose-arabinose-fucose	at1g58370	Symbols: RXF12, ATXYN1 | RXF12; endo-1,4-beta-xylanase/ hydrolase, hydrolyzing O-glycosyl compounds | chr1:21684584-21688321 FORWARD	-1.93559	0.000328473	#N/A	#N/A
cell wall.degradation.mannan-xylose-arabinose-fucose	at1g67830	Symbols: ATFXG1 | ATFXG1 (alpha-fucosidase 1); alpha-L-fucosidase/ carboxylesterase | chr1:25431586-25432990 REVERSE	1.02818	0.000241943	0.277787	0.854851
cell wall.degradation.mannan-xylose-arabinose-fucose	at1g78060	glycosyl hydrolase family 3 protein | chr1:29349679-29352924 REVERSE	-1.04085	3.25127e-10	0.651844	0.535018
cell wall.degradation.mannan-xylose-arabinose-fucose	at2g28100	Symbols: ATFUC1 | ATFUC1 (alpha-L-fucosidase 1); alpha-L-fucosidase | chr2:11974663-11976600 FORWARD	0.929562	1.41092e-06	0.184406	0.886634
cell wall.degradation.mannan-xylose-arabinose-fucose	at3g10740	Symbols: ASD1, ARAF1, ARAF, ATASD1 | ASD1 (ALPHA-L-ARABINOFURANOSIDASE 1); alpha-N-arabinofuranosidase/ hydrolase, acting on glycosyl bonds / xylan 1,4-beta-xylosidase | chr3:3360888-3365414 REVERSE	0.979306	2.22768e-11	0.0126009	0.991737
cell wall.degradation.mannan-xylose-arabinose-fucose	at3g19620	glycosyl hydrolase family 3 protein | chr3:6815613-6818308 REVERSE	-3.1197	6.03457e-16	#N/A	#N/A
cell wall.degradation.mannan-xylose-arabinose-fucose	at4g30270	Symbols: MERI5B, MERI-5, SEN4 | MERI5B (meristem-5); hydrolase, acting on glycosyl bonds / xyloglucan:xyloglucosyl transferase | chr4:14819192-14820592 REVERSE	1.41095	7.02614e-06	-0.0169414	0.987915
cell wall.degradation.mannan-xylose-arabinose-fucose	at4g33810	glycosyl hydrolase family 10 protein | chr4:16213324-16215594 REVERSE	-6.55602	0.00015298	#N/A	#N/A
cell wall.degradation.mannan-xylose-arabinose-fucose	at5g01930	(1-4)-beta-mannan endohydrolase, putative | chr5:361081-362901 REVERSE	-1.3509	0.00794864	0.887137	NA
cell wall.degradation.mannan-xylose-arabinose-fucose	at5g09730	Symbols: BXL3, ATBXL3, XYL3, ATBX3, BX3 | BXL3 (beta-xylosidase 3); hydrolase, hydrolyzing O-glycosyl compounds | chr5:3015247-3018262 REVERSE	-2.30048	3.09115e-06	#N/A	#N/A
cell wall.degradation.mannan-xylose-arabinose-fucose	at5g10560	glycosyl hydrolase family 3 protein | chr5:3336255-3339366 REVERSE	-0.437734	0.00561913	0.282203	0.774222
cell wall.degradation.mannan-xylose-arabinose-fucose	at5g49360	Symbols: BXL1, ATBXL1 | BXL1 (BETA-XYLOSIDASE 1); hydrolase, hydrolyzing O-glycosyl compounds | chr5:20011879-20016742 REVERSE	4.0552	2.6315e-137	-0.205759	0.803073
cell wall.degradation.mannan-xylose-arabinose-fucose	at5g64570	Symbols: XYL4, ATBXL4 | XYL4; hydrolase, hydrolyzing O-glycosyl compounds / xylan 1,4-beta-xylosidase | chr5:25810115-25813335 REVERSE	2.17717	3.00289e-25	-0.371641	0.521219
cell wall.degradation.mannan-xylose-arabinose-fucose	at5g66460	(1-4)-beta-mannan endohydrolase, putative | chr5:26538395-26541036 REVERSE	1.38822	4.22671e-12	0.094319	0.954492
cell wall.degradation.pectate lyases and polygalacturonases	at1g02460	glycoside hydrolase family 28 protein / polygalacturonase (pectinase) family protein | chr1:504673-507204 REVERSE	-3.66501	9.70334e-14	-0.475736	0.812883
cell wall.degradation.pectate lyases and polygalacturonases	at1g04680	pectate lyase family protein | chr1:1303529-1307884 REVERSE	-1.63549	3.56801e-09	0.99825	0.177001
cell wall.degradation.pectate lyases and polygalacturonases	at1g09890	lyase | chr1:3214237-3217538 REVERSE	-2.80376	0.000544467	#N/A	#N/A
cell wall.degradation.pectate lyases and polygalacturonases	at1g09910	lyase | chr1:3220035-3224541 REVERSE	0.795402	0.000858505	-0.153702	0.876747
cell wall.degradation.pectate lyases and polygalacturonases	at1g23460	polygalacturonase | chr1:8327312-8329622 FORWARD	-1.28122	0.000726006	0.460054	0.809324
cell wall.degradation.pectate lyases and polygalacturonases	at1g48100	glycoside hydrolase family 28 protein / polygalacturonase (pectinase) family protein | chr1:17766874-17769951 FORWARD	-3.53175	1.28429e-09	#N/A	#N/A
cell wall.degradation.pectate lyases and polygalacturonases	at1g67750	pectate lyase family protein | chr1:25401588-25403503 FORWARD	-2.15674	0.000118027	1.63182	0.121866
cell wall.degradation.pectate lyases and polygalacturonases	at1g70370	BURP domain-containing protein / polygalacturonase, putative | chr1:26512722-26515188 REVERSE	-1.1901	6.34528e-19	0.464775	0.569135
cell wall.degradation.pectate lyases and polygalacturonases	at3g09540	pectate lyase family protein | chr3:2928811-2931228 REVERSE	-3.18378	5.10561e-68	-0.207081	0.915731
cell wall.degradation.pectate lyases and polygalacturonases	at3g12145	Symbols: FLR1, FLOR1 | FLR1; enzyme inhibitor/ transcription factor binding | chr3:3874499-3876237 REVERSE	-2.23248	5.73747e-13	-0.324732	0.777817
cell wall.degradation.pectate lyases and polygalacturonases	at3g15720	glycoside hydrolase family 28 protein / polygalacturonase (pectinase) family protein | chr3:5325290-5327537 REVERSE	-3.6412	3.4179e-11	#N/A	#N/A
cell wall.degradation.pectate lyases and polygalacturonases	at3g16850	glycoside hydrolase family 28 protein / polygalacturonase (pectinase) family protein | chr3:5748570-5751297 FORWARD	1.09022	1.05416e-07	0.107699	0.927794
cell wall.degradation.pectate lyases and polygalacturonases	at3g27400	pectate lyase family protein | chr3:10140323-10143225 FORWARD	-6.26376	3.66548e-22	#N/A	#N/A
cell wall.degradation.pectate lyases and polygalacturonases	at3g54920	Symbols: PMR6 | PMR6 (powdery mildew resistant 6); lyase/ pectate lyase | chr3:20345082-20348582 FORWARD	1.52926	3.99908e-14	0.258268	0.838218
cell wall.degradation.pectate lyases and polygalacturonases	at3g57790	glycoside hydrolase family 28 protein / polygalacturonase (pectinase) family protein | chr3:21405387-21407624 REVERSE	0.765667	0.00179708	-0.0838992	0.946709
cell wall.degradation.pectate lyases and polygalacturonases	at4g23500	glycoside hydrolase family 28 protein / polygalacturonase (pectinase) family protein | chr4:12264590-12267196 FORWARD	-2.61794	4.82269e-26	0.356396	0.860251
cell wall.degradation.pectate lyases and polygalacturonases	at4g23820	glycoside hydrolase family 28 protein / polygalacturonase (pectinase) family protein | chr4:12397038-12400091 REVERSE	0.692914	0.0160238	0.563428	0.477394
cell wall.degradation.pectate lyases and polygalacturonases	at4g24780	pectate lyase family protein | chr4:12770331-12772333 REVERSE	-1.0158	0.000250068	1.00734	0.0866049
cell wall.degradation.pectate lyases and polygalacturonases	at5g06860	Symbols: PGIP1, ATPGIP1 | PGIP1 (POLYGALACTURONASE INHIBITING PROTEIN 1); protein binding | chr5:2132350-2133587 FORWARD	-0.715021	0.0374258	-0.702559	0.334371
cell wall.degradation.pectate lyases and polygalacturonases	at5g49215	glycoside hydrolase family 28 protein / polygalacturonase (pectinase) family protein | chr5:19953487-19956116 FORWARD	-1.27142	6.71365e-05	0.879483	0.430967
cell wall.degradation.pectate lyases and polygalacturonases	at5g63180	pectate lyase family protein | chr5:25340954-25343119 REVERSE	-1.05117	1.1933e-05	1.05306	0.0370584
cell wall.modification	at1g14720	Symbols: XTR2, EXGT-A2, ATXTH28 | XTR2 (XYLOGLUCAN ENDOTRANSGLYCOSYLASE RELATED 2); hydrolase, acting on glycosyl bonds / xyloglucan:xyloglucosyl transferase | chr1:5066636-5068645 REVERSE	-0.422999	0.0220026	0.465798	0.489727
cell wall.modification	at1g20190	Symbols: ATEXPA11, EXP11, ATEXP11, ATHEXP ALPHA 1.14 | ATEXPA11 (ARABIDOPSIS THALIANA EXPANSIN 11) | chr1:6998489-6999817 REVERSE	-1.85097	3.73858e-05	0.825408	0.178605
cell wall.modification	at1g26770	Symbols: ATEXPA10, AT-EXP10, ATEXP10, ATHEXP ALPHA 1.1, EXP10 | ATEXPA10 (ARABIDOPSIS THALIANA EXPANSIN A 10); structural constituent of cell wall | chr1:9259750-9260792 FORWARD	-1.5975	0.000892388	-0.741733	0.688435
cell wall.modification	at1g32170	Symbols: XTR4, XTH30 | XTR4 (XYLOGLUCAN ENDOTRANSGLYCOSYLASE 4); hydrolase, acting on glycosyl bonds / hydrolase, hydrolyzing O-glycosyl compounds / xyloglucan:xyloglucosyl transferase | chr1:11575320-11577927 FORWARD	1.44603	8.01848e-07	0.0301376	0.986435
cell wall.modification	at1g69530	Symbols: ATEXPA1, EXP1, AT-EXP1, ATEXP1, ATHEXP ALPHA 1.2 | ATEXPA1 (ARABIDOPSIS THALIANA EXPANSIN A1) | chr1:26141836-26143496 FORWARD	-1.24212	0.000209048	0.504492	0.387546
cell wall.modification	at2g01850	Symbols: EXGT-A3, XTH27, ATXTH27 | EXGT-A3; hydrolase, acting on glycosyl bonds / xyloglucan:xyloglucosyl transferase | chr2:385199-387344 FORWARD	1.67452	1.33608e-18	0.135988	0.876988
cell wall.modification	at2g06850	Symbols: EXGT-A1, EXT | EXGT-A1 (ENDOXYLOGLUCAN TRANSFERASE); hydrolase, acting on glycosyl bonds / xyloglucan:xyloglucosyl transferase | chr2:2763526-2765720 FORWARD	1.79294	1.45978e-10	0.671688	0.350886
cell wall.modification	at2g18660	Symbols: EXLB3 | EXLB3 (EXPANSIN-LIKE B3 PRECURSOR) | chr2:8090658-8091656 REVERSE	-3.5194	4.66129e-05	-0.850263	0.808748
cell wall.modification	at2g28950	Symbols: ATEXPA6, ATEXP6, ATHEXP ALPHA 1.8 | ATEXPA6 (ARABIDOPSIS THALIANA EXPANSIN A6) | chr2:12431341-12433595 REVERSE	-0.685804	0.0119069	1.28566	0.00960836
cell wall.modification	at2g36870	xyloglucan:xyloglucosyl transferase, putative / xyloglucan endotransglycosylase, putative / endo-xyloglucan transferase, putative | chr2:15472645-15474681 REVERSE	-2.35863	4.62193e-11	0.380139	0.856935
cell wall.modification	at2g39700	Symbols: ATEXPA4, ATEXP4, ATHEXP ALPHA 1.6 | ATEXPA4 (ARABIDOPSIS THALIANA EXPANSIN A4) | chr2:16543832-16545584 REVERSE	-2.40655	8.33099e-16	-0.188558	0.892265
cell wall.modification	at2g40610	Symbols: ATEXPA8, EXP8, ATEXP8, ATHEXP ALPHA 1.11 | ATEXPA8 (ARABIDOPSIS THALIANA EXPANSIN A8) | chr2:16948863-16950557 REVERSE	-1.03888	0.00123843	1.33561	4.76191e-05
cell wall.modification	at3g03220	Symbols: ATEXPA13, EXP13, ATEXP13, ATHEXP ALPHA 1.22 | ATEXPA13 (ARABIDOPSIS THALIANA EXPANSIN A13) | chr3:742354-744047 REVERSE	-1.5567	7.80592e-07	0.238778	0.91623
cell wall.modification	at3g23730	xyloglucan:xyloglucosyl transferase, putative / xyloglucan endotransglycosylase, putative / endo-xyloglucan transferase, putative | chr3:8550110-8551335 FORWARD	3.16727	1.68633e-19	0.842049	0.429207
cell wall.modification	at3g29030	Symbols: ATEXPA5, ATEXP5, ATHEXP ALPHA 1.4, EXP5, EXPA5 | EXPA5 (EXPANSIN A5) | chr3:11011308-11013358 REVERSE	-2.93193	2.19117e-11	0.65047	0.584463
cell wall.modification	at3g44990	Symbols: XTR8, ATXTR8 | XTR8 (XYLOGLUCAN ENDO-TRANSGLYCOSYLASE-RELATED 8); hydrolase, acting on glycosyl bonds / xyloglucan:xyloglucosyl transferase | chr3:16446975-16448764 REVERSE	-6.8352	1.64794e-76	#N/A	#N/A
cell wall.modification	at3g48580	xyloglucan:xyloglucosyl transferase, putative / xyloglucan endotransglycosylase, putative / endo-xyloglucan transferase, putative | chr3:18007181-18008488 FORWARD	2.38398	0.00693882	0.409803	0.65125
cell wall.modification	at3g55500	Symbols: ATEXPA16, EXP16, ATEXP16, ATHEXP ALPHA 1.7 | ATEXPA16 (ARABIDOPSIS THALIANA EXPANSIN A16) | chr3:20574831-20576182 REVERSE	-3.50003	5.68096e-20	-0.293573	0.847534
cell wall.modification	at4g03210	Symbols: XTH9 | XTH9 (XYLOGLUCAN ENDOTRANSGLUCOSYLASE/HYDROLASE 9); hydrolase, acting on glycosyl bonds / xyloglucan:xyloglucosyl transferase | chr4:1415949-1417327 FORWARD	0.991199	7.86889e-05	0.870183	0.366639
cell wall.modification	at4g14130	Symbols: XTR7 | XTR7 (XYLOGLUCAN ENDOTRANSGLYCOSYLASE 7); hydrolase, acting on glycosyl bonds / hydrolase, hydrolyzing O-glycosyl compounds / xyloglucan:xyloglucosyl transferase | chr4:8137051-8138281 REVERSE	5.46604	1.14009e-26	1.09728	0.769498
cell wall.modification	at4g17030	Symbols: ATEXLB1, EXPR, AT-EXPR, ATEXPR1, ATHEXP BETA 3.1 | ATEXLB1 (ARABIDOPSIS THALIANA EXPANSIN-LIKE B1) | chr4:9581586-9583290 REVERSE	-1.47441	1.24734e-05	0.0883595	0.976746
cell wall.modification	at4g28250	Symbols: ATEXPB3, EXPB3, ATHEXP BETA 1.6 | ATEXPB3 (ARABIDOPSIS THALIANA EXPANSIN B3) | chr4:14000038-14002069 REVERSE	-3.04255	4.98318e-12	#N/A	#N/A
cell wall.modification	at4g37800	xyloglucan:xyloglucosyl transferase, putative / xyloglucan endotransglycosylase, putative / endo-xyloglucan transferase, putative | chr4:17775474-17777397 REVERSE	-1.18848	1.29032e-05	1.60241	0.000247608
cell wall.modification	at4g38210	Symbols: ATEXPA20, EXP20, ATEXP20, ATHEXP ALPHA 1.23 | ATEXPA20 (ARABIDOPSIS THALIANA EXPANSIN A20) | chr4:17922756-17923973 REVERSE	1.17552	0.0289313	0.506418	0.774535
cell wall.modification	at5g02260	Symbols: ATEXPA9, EXP9, ATEXP9, ATHEXP ALPHA 1.10 | ATEXPA9 (ARABIDOPSIS THALIANA EXPANSIN A9) | chr5:463158-465246 FORWARD	1.1359	3.2807e-05	-0.10455	0.960939
cell wall.modification	at5g13870	Symbols: EXGT-A4 | EXGT-A4 (ENDOXYLOGLUCAN TRANSFERASE A4); hydrolase, acting on glycosyl bonds / hydrolase, hydrolyzing O-glycosyl compounds / xyloglucan:xyloglucosyl transferase | chr5:4474976-4477045 REVERSE	1.17255	0.000105211	0.020035	0.991038
cell wall.modification	at5g57550	Symbols: XTR3 | XTR3 (XYLOGLUCAN ENDOTRANSGLYCOSYLASE 3); hydrolase, acting on glycosyl bonds / xyloglucan:xyloglucosyl transferase | chr5:23304888-23306421 REVERSE	4.33202	8.45827e-52	0.332045	0.696811
cell wall.modification	at5g65730	xyloglucan:xyloglucosyl transferase, putative / xyloglucan endotransglycosylase, putative / endo-xyloglucan transferase, putative | chr5:26299032-26300478 FORWARD	1.92279	1.19669e-10	1.00267	0.0488183
cell wall.pectin*esterases.PME	at1g11580	Symbols: ATPMEPCRA, PMEPCRA | PMEPCRA (METHYLESTERASE PCR A); enzyme inhibitor/ pectinesterase | chr1:3888690-3890811 FORWARD	-1.7118	5.61384e-15	-0.302606	0.709421
cell wall.pectin*esterases.PME	at1g41830	Symbols: SKS6 | SKS6 (SKU5-SIMILAR 6); pectinesterase | chr1:15603617-15607966 REVERSE	-2.16509	3.22908e-23	0.718673	0.223005
cell wall.pectin*esterases.PME	at1g53830	Symbols: ATPME2 | ATPME2; pectinesterase | chr1:20098522-20100889 FORWARD	-1.6911	0.000227945	-0.27079	0.844659
cell wall.pectin*esterases.PME	at1g53840	Symbols: ATPME1 | ATPME1; pectinesterase | chr1:20101445-20103667 FORWARD	-0.681546	3.76432e-06	0.119848	0.908294
cell wall.pectin*esterases.PME	at2g26440	pectinesterase family protein | chr2:11247383-11249493 FORWARD	-2.79404	2.96963e-21	-1.53835	0.595896
cell wall.pectin*esterases.PME	at3g10720	pectinesterase, putative | chr3:3354482-3357614 REVERSE	0.667618	0.00054346	0.32696	0.773512
cell wall.pectin*esterases.PME	at3g14310	Symbols: ATPME3 | ATPME3; pectinesterase | chr3:4771902-4775119 REVERSE	-0.494724	0.00018361	-0.362804	0.636384
cell wall.pectin*esterases.PME	at3g27980	pectinesterase family protein | chr3:10393904-10395861 FORWARD	1.75271	0.0392061	-1.09542	NA
cell wall.pectin*esterases.PME	at3g43270	pectinesterase family protein | chr3:15222125-15225460 REVERSE	-0.861148	3.67353e-05	-0.323894	0.733015
cell wall.pectin*esterases.PME	at3g49220	pectinesterase family protein | chr3:18249776-18253839 FORWARD	-1.46618	1.11485e-16	-0.0452623	0.974907
cell wall.pectin*esterases.PME	at4g02330	Symbols: ATPMEPCRB | ATPMEPCRB; pectinesterase | chr4:1032413-1035037 FORWARD	-5.5307	8.22487e-14	0.0987578	0.951129
cell wall.pectin*esterases.PME	at4g33220	Symbols: PME44, ATPME44 | enzyme inhibitor/ pectinesterase | chr4:16022439-16026360 FORWARD	-1.4649	1.14179e-17	0.708263	0.146324
cell wall.pectin*esterases.PME	at5g47500	pectinesterase family protein | chr5:19270959-19272883 REVERSE	2.7935	4.27398e-13	0.198783	0.927709
cell wall.pectin*esterases.acetyl esterase	at1g57590	carboxylesterase | chr1:21327360-21329763 REVERSE	-7.53781	7.9662e-36	#N/A	#N/A
cell wall.pectin*esterases.acetyl esterase	at2g46930	pectinacetylesterase, putative | chr2:19283519-19286347 FORWARD	-0.727321	0.00137404	0.479361	0.69523
cell wall.pectin*esterases.acetyl esterase	at4g19410	pectinacetylesterase, putative | chr4:10582021-10585758 REVERSE	0.804645	5.19779e-08	0.0823009	0.936517
cell wall.pectin*esterases.acetyl esterase	at4g19420	pectinacetylesterase family protein | chr4:10587166-10590588 REVERSE	2.27078	1.60075e-16	-0.176797	0.831138
cell wall.pectin*esterases.acetyl esterase	at5g26670	pectinacetylesterase, putative | chr5:9318282-9320987 FORWARD	-2.08492	4.32964e-05	#N/A	#N/A
cell wall.pectin*esterases.acetyl esterase	at5g45280	pectinacetylesterase, putative | chr5:18345595-18349695 FORWARD	-2.44256	4.28075e-19	-0.0913862	0.94894
cell wall.pectin*esterases.misc	at1g23200	pectinesterase family protein | chr1:8227178-8229582 FORWARD	-2.96261	1.90046e-09	-0.679435	0.61549
cell wall.pectin*esterases.misc	at3g59010	pectinesterase family protein | chr3:21802805-21805214 REVERSE	-2.65043	3.54557e-21	-1.29821	NA
cell wall.pectin*esterases.misc	at5g64640	pectinesterase family protein | chr5:25836727-25839199 FORWARD	-0.761451	0.00652743	0.0310369	0.990874
