# Supplementary material for: AtRAC7/ROP9 Small GTPase Regulates A. thaliana Immune Systems in Response to B. cinerea Infection
Source: Int J Mol Sci. 2024 Jan 2;25(1):591. doi: 10.3390/ijms25010591 (PMC10779071; doi:10.3390/ijms25010591)
Supplement: Supplementary file 1 [file ijms-25-00591-s001.zip › Table S3.xlsx]

## Sheet: Signalling Degs
Table S3. Log2FC of signalling-related genes in RAC7-OX vs Col-0 al basal condition and 40HPI
Category	Gene ID	Name	t0 log2FC	padj t0	t40 log2FC	padj t40
signalling.in sugar and nutrient physiology	at2g29120	Symbols: ATGLR2.7, GLR2.7 | ATGLR2.7; intracellular ligand-gated ion channel | chr2:12511292-12515895 REVERSE	-2.57895	3.03518e-20	-1.47794	0.000165435
signalling.light	at1g51790	kinase | chr1:19206711-19211417 REVERSE	-2.77543	7.60836e-14	-1.82146	0.0211952
signalling.receptor kinases.leucine rich repeat X	at1g34420	leucine-rich repeat family protein / protein kinase family protein | chr1:12584587-12587570 FORWARD	-1.12653	0.0385944	-1.17813	0.0117059
signalling.receptor kinases.leucine rich repeat XI	at5g12940	leucine-rich repeat family protein | chr5:4087712-4089004 FORWARD	-2.19129	0.0163043	1.02062	0.00756477
signalling.receptor kinases.leucine rich repeat XII	at1g35710	leucine-rich repeat transmembrane protein kinase, putative | chr1:13220940-13224681 FORWARD	-1.67165	7.22189e-09	-2.10007	1.74161e-08
signalling.receptor kinases.leucine rich repeat XII	at3g47090	leucine-rich repeat transmembrane protein kinase, putative | chr3:17341512-17344645 REVERSE	-3.37765	3.09686e-09	-1.44854	0.0117478
signalling.receptor kinases.DUF 26	at3g45860	receptor-like protein kinase, putative | chr3:16863401-16866041 REVERSE	-3.70852	4.53096e-29	-1.26524	0.00490919
signalling.receptor kinases.DUF 26	at4g04490	protein kinase family protein | chr4:2231957-2234638 REVERSE	-5.57455	2.66718e-06	-1.56818	0.000206605
signalling.receptor kinases.DUF 26	at4g23140	Symbols: CRK6 | CRK6 (CYSTEINE-RICH RLK 6); kinase | chr4:12121383-12124205 FORWARD	-6.80055	1.98058e-14	-3.29624	3.00321e-12
signalling.receptor kinases.DUF 26	at4g23150	protein kinase family protein | chr4:12125731-12128332 FORWARD	-5.74293	1.11003e-08	-1.01988	0.0219912
signalling.receptor kinases.DUF 26	at4g23230	protein kinase family protein | chr4:12157569-12160270 REVERSE	-1.7302	3.51723e-06	-1.81477	0.00490919
signalling.receptor kinases.DUF 26	at4g23260	ATP binding / protein kinase/ protein serine/threonine kinase/ protein tyrosine kinase | chr4:12167354-12170086 REVERSE	-2.36824	8.07091e-33	-1.05671	0.0485213
signalling.receptor kinases.wheat LRK10 like	at1g66880	serine/threonine protein kinase family protein | chr1:24946928-24955611 FORWARD	-1.52331	8.6889e-06	-1.00226	0.00955204
signalling.receptor kinases.wheat LRK10 like	at1g66920	serine/threonine protein kinase, putative | chr1:24965410-24967432 REVERSE	-1.68425	0.000204368	-1.08283	0.00451739
signalling.receptor kinases.S-locus glycoprotein like	at1g65790	Symbols: ARK1 | ARK1 (A. THALIANA RECEPTOR KINASE 1); kinase/ protein kinase/ protein serine/threonine kinase/ transmembrane receptor protein kinase | chr1:24468932-24472329 FORWARD	-2.51504	6.45585e-20	-2.01204	0.000142909
signalling.receptor kinases.S-locus glycoprotein like	at1g65800	Symbols: ARK2 | ARK2 (A. THALIANA RECEPTOR KINASE 2); kinase/ protein kinase/ transmembrane receptor protein serine/threonine kinase | chr1:24473121-24476715 FORWARD	-1.45024	6.02194e-23	-0.9625	0.0375382
signalling.receptor kinases.wall associated kinase	at1g69730	protein kinase family protein | chr1:26228632-26231339 REVERSE	-0.896442	0.000198147	-1.27094	0.0368402
signalling.receptor kinases.misc	at1g51790	kinase | chr1:19206711-19211417 REVERSE	-2.77543	7.60836e-14	-1.82146	0.0211952
signalling.receptor kinases.misc	at1g51800	leucine-rich repeat protein kinase, putative | chr1:19214148-19217970 FORWARD	-4.19576	1.14568e-05	-1.76033	0.00960836
signalling.calcium	at1g73805	calmodulin binding | chr1:27745427-27749178 REVERSE	-2.02276	1.30631e-05	-1.46014	0.00143897
signalling.calcium	at1g76040	Symbols: CPK29 | CPK29; ATP binding / calcium ion binding / calmodulin-dependent protein kinase/ kinase/ protein kinase/ protein serine/threonine kinase/ protein tyrosine kinase | chr1:28537673-28540637 FORWARD	-2.10317	6.0803e-11	-1.54146	0.00853687
signalling.calcium	at4g33000	Symbols: CBL10, ATCBL10 | CBL10 (CALCINEURIN B-LIKE 10); calcium ion binding | chr4:15924349-15926628 FORWARD	0.635524	0.0116066	1.28979	0.00564137
signalling.G-proteins	at1g07620	FUNCTIONS IN: molecular_function unknown; INVOLVED IN: biological_process unknown; LOCATED IN: cellular_component unknown; CONTAINS InterPro DOMAIN/s: GTP-binding protein Obg/CgtA (InterPro:IPR014100); BEST Arabidopsis thaliana protein match is: unknown protein (TAIR:AT5G02390.1); Has 447 Blast hits to 405 proteins in 72 species: Archae - 0; Bacteria - 6; Metazoa - 43; Fungi - 29; Plants - 122; V…	-2.83094	1.43272e-05	-0.972121	0.0211952
signalling.G-proteins	at4g28950	Symbols: ARAC7, ATROP9, ATRAC7, RAC7, ROP9 | ROP9 (RHO-RELATED PROTEIN FROM PLANTS 9); GTP binding | chr4:14277994-14279984 FORWARD	7.63202	3.45898e-70	13.7205	1.13511e-16
signalling.in sugar and nutrient physiology	at1g05200	Symbols: ATGLR3.4, GLR3.4, GLUR3 | ATGLR3.4; intracellular ligand-gated ion channel | chr1:1505317-1509152 FORWARD	-0.330529	0.0498199	-0.12181	0.907072
signalling.in sugar and nutrient physiology	at1g08490	Symbols: ATSUFS, SUFS, ATCPNIFS, ATNFS2, CPNIFS | CPNIFS (CHLOROPLASTIC NIFS-LIKE CYSTEINE DESULFURASE); cysteine desulfurase/ selenocysteine lyase/ transaminase | chr1:2685659-2688595 REVERSE	-0.381519	0.0183653	-0.215383	0.806759
signalling.in sugar and nutrient physiology	at1g42540	Symbols: ATGLR3.3, GLR3.3 | ATGLR3.3; intracellular ligand-gated ion channel | chr1:15973489-15976703 FORWARD	-0.598151	0.0086167	-0.353915	0.686687
signalling.in sugar and nutrient physiology	at2g32390	Symbols: ATGLR3.5, GLR3.5, GLR6 | ATGLR3.5 (GLUTAMATE RECEPTOR 3.5); intracellular ligand-gated ion channel | chr2:13748468-13751923 REVERSE	-2.49621	4.30471e-28	-0.382548	0.824965
signalling.in sugar and nutrient physiology	at2g32400	Symbols: GLR5, GLR3.7, ATGLR3.7 | GLR5 (GLUTAMATE RECEPTOR 5); intracellular ligand-gated ion channel | chr2:13752584-13756853 REVERSE	-1.01007	7.64309e-06	-0.478896	0.692025
signalling.in sugar and nutrient physiology	at3g04110	Symbols: GLR1, ATGLR1.1, GLR1.1 | GLR1.1 (GLUTAMATE RECEPTOR 1.1); cation channel/ intracellular ligand-gated ion channel | chr3:1077328-1080405 FORWARD	-1.7356	1.67721e-10	-0.408283	0.621405
signalling.in sugar and nutrient physiology	at4g01900	Symbols: PII, GLB1 | GLB1 (GLNB1 HOMOLOG); acetylglutamate kinase regulator | chr4:821685-823523 FORWARD	-0.738752	7.45236e-05	0.485239	0.541017
signalling.in sugar and nutrient physiology	at4g35290	Symbols: GLUR2, GLR3.2, ATGLR3.2, ATGLUR2 | GLUR2 (GLUTAMATE RECEPTOR 2); intracellular ligand-gated ion channel | chr4:16789721-16793685 FORWARD	-1.11871	0.00106689	0.373281	0.814583
signalling.in sugar and nutrient physiology	at5g09440	Symbols: EXL4 | EXL4 (EXORDIUM LIKE 4) | chr5:2938347-2939461 FORWARD	2.22069	6.11717e-12	-0.152411	0.867192
signalling.in sugar and nutrient physiology	at5g39790	5'-AMP-activated protein kinase beta-1 subunit-related | chr5:15932714-15935261 REVERSE	-1.94621	1.76885e-11	1.14764	NA
signalling.in sugar and nutrient physiology	at5g52390	photoassimilate-responsive protein, putative | chr5:21263936-21265264 REVERSE	-9.6419	7.92621e-09	-0.300168	NA
signalling.in sugar and nutrient physiology	at5g55850	Symbols: NOI | NOI | chr5:22603376-22605232 FORWARD	0.763327	1.2537e-07	0.230024	0.769498
signalling.in sugar and nutrient physiology	at5g64260	Symbols: EXL2 | EXL2 (EXORDIUM LIKE 2) | chr5:25703929-25705316 FORWARD	2.16596	0.0035402	-0.0608505	0.955684
signalling.in sugar and nutrient physiology.pyruvate dehydrogenase kinase	at3g06483	Symbols: PDK, ATPDHK | PDK (PYRUVATE DEHYDROGENASE KINASE); ATP binding / histidine phosphotransfer kinase/ pyruvate dehydrogenase (acetyl-transferring) kinase | chr3:1990416-1992744 REVERSE	-0.601977	1.98487e-05	-0.0562924	0.959052
signalling.phosphorelay	at3g16360	Symbols: AHP4 | AHP4 (HPT PHOSPHOTRANSMITTER 4); histidine phosphotransfer kinase/ transferase, transferring phosphorus-containing groups | chr3:5554474-5555393 FORWARD	-3.28134	0.00653332	-0.127885	NA
signalling.phosphorelay	at3g21510	Symbols: AHP1 | AHP1 (HISTIDINE-CONTAINING PHOSPHOTRANSMITTER 1); histidine phosphotransfer kinase | chr3:7578175-7579599 REVERSE	-2.30934	0.000170382	0.359087	0.84859
signalling.phosphorelay	at3g29350	Symbols: AHP2 | AHP2 (HISTIDINE-CONTAINING PHOSPHOTRANSMITTER 2); histidine phosphotransfer kinase/ protein binding / signal transducer | chr3:11264147-11265532 REVERSE	-0.890775	4.46896e-05	0.253161	0.811458
signalling.light	at1g02340	Symbols: HFR1, RSF1, FBI1, REP1 | HFR1 (LONG HYPOCOTYL IN FAR-RED); DNA binding / protein binding / transcription factor | chr1:465718-467844 REVERSE	3.0447	3.18258e-77	-0.0138291	0.991079
signalling.light	at1g09530	Symbols: PIF3, POC1, PAP3 | PIF3 (PHYTOCHROME INTERACTING FACTOR 3); DNA binding / protein binding / transcription factor/ transcription regulator | chr1:3076582-3079539 FORWARD	0.943195	2.56298e-05	0.0861106	0.945876
signalling.light	at1g09570	Symbols: PHYA, FHY2, FRE1, HY8 | PHYA (PHYTOCHROME A); G-protein coupled photoreceptor/ protein histidine kinase/ red or far-red light photoreceptor/ signal transducer | chr1:3095256-3100357 REVERSE	1.48878	2.26615e-23	-0.067873	0.951907
signalling.light	at1g14280	Symbols: PKS2 | PKS2 (PHYTOCHROME KINASE SUBSTRATE 2) | chr1:4877627-4879149 FORWARD	1.90214	2.06403e-10	0.412748	0.546645
signalling.light	at1g25540	Symbols: PFT1 | PFT1 (PHYTOCHROME AND FLOWERING TIME 1); transcription coactivator | chr1:8969065-8974660 REVERSE	0.944318	1.98776e-07	-0.745041	0.187697
signalling.light	at1g50280	phototropic-responsive NPH3 family protein | chr1:18623698-18626395 REVERSE	0.617582	0.0365966	0.411289	0.804107
signalling.light	at1g52520	Symbols: FRS6 | FRS6 (FAR1-related sequence 6); zinc ion binding | chr1:19565769-19568384 FORWARD	0.934658	0.00356803	-0.16709	0.924387
signalling.light	at1g52770	phototropic-responsive NPH3 family protein | chr1:19655839-19657734 FORWARD	-3.94385	3.70745e-22	#N/A	#N/A
signalling.light	at1g53090	Symbols: SPA4 | SPA4 (SPA1-RELATED 4); protein binding / signal transducer | chr1:19783542-19786902 FORWARD	0.480085	0.0481521	-0.0537765	0.970984
signalling.light	at1g76320	Symbols: FRS4 | FRS4 (FAR1-related sequence 4); zinc ion binding | chr1:28631239-28634124 FORWARD	0.695798	0.00110301	-0.35598	0.666768
signalling.light	at2g02710	Symbols: PLP, PLPB | PLPB (PAS/LOV PROTEIN B); signal transducer/ two-component sensor | chr2:758693-760871 REVERSE	1.56143	1.62254e-27	-0.248261	0.75821
signalling.light	at2g02950	Symbols: PKS1 | PKS1 (PHYTOCHROME KINASE SUBSTRATE 1); protein binding | chr2:854947-856538 REVERSE	1.06438	8.16003e-09	0.788735	0.25258
signalling.light	at2g30520	Symbols: RPT2 | RPT2 (ROOT PHOTOTROPISM 2); protein binding | chr2:13002742-13005600 REVERSE	2.1872	2.42884e-48	0.312402	0.648061
signalling.light	at2g40080	Symbols: ELF4 | ELF4 (EARLY FLOWERING 4) | chr2:16734294-16734912 REVERSE	-1.24622	1.63423e-11	-0.162485	0.953183
signalling.light	at2g43010	Symbols: PIF4, SRL2 | PIF4 (phytochrome interacting factor 4); DNA binding / protein binding / transcription factor | chr2:17886427-17889050 FORWARD	0.571988	0.000101572	0.0414787	0.971864
signalling.light	at2g43280	far-red impaired responsive family protein / FAR1 family protein | chr2:17989698-17991022 FORWARD	0.764758	0.0208716	0.149946	0.939092
signalling.light	at2g46340	Symbols: SPA1 | SPA1 (SUPPRESSOR OF PHYA-105 1); protein binding / signal transducer | chr2:19022173-19027413 REVERSE	-1.78009	1.92006e-27	-0.506715	0.384138
signalling.light	at2g47590	Symbols: PHR2 | PHR2 (photolyase/blue-light receptor 2); DNA photolyase | chr2:19521797-19524063 FORWARD	-1.11408	2.64195e-18	0.64198	0.28068
signalling.light	at3g08660	phototropic-responsive protein, putative | chr3:2631130-2633166 FORWARD	1.18893	0.00174947	0.349123	0.730667
signalling.light	at3g18890	binding / catalytic/ coenzyme binding | chr3:6511023-6514994 FORWARD	-0.85596	9.31683e-07	0.415573	0.58016
signalling.light	at3g19850	phototropic-responsive NPH3 family protein | chr3:6898181-6901255 REVERSE	0.904941	1.00609e-05	0.138083	0.890003
signalling.light	at3g22380	Symbols: TIC | TIC (TIME FOR COFFEE) | chr3:7912905-7919510 FORWARD	0.787474	7.01314e-10	-0.506319	0.288886
signalling.light	at3g26490	phototropic-responsive NPH3 family protein | chr3:9704142-9706161 FORWARD	-1.92884	1.90983e-09	0.141529	0.961213
signalling.light	at3g26740	Symbols: CCL | CCL (CCR-LIKE) | chr3:9827801-9828680 FORWARD	-0.376819	0.0259958	0.238547	0.774535
signalling.light	at3g44820	protein binding / signal transducer | chr3:16361370-16364610 REVERSE	-0.612771	0.0208542	-0.112556	0.925935
signalling.light	at4g08920	Symbols: CRY1, BLU1, HY4, OOP2, ATCRY1 | CRY1 (CRYPTOCHROME 1); ATP binding / blue light photoreceptor/ protein homodimerization/ protein kinase | chr4:5724103-5727253 FORWARD	0.60555	1.76898e-05	-0.0626737	0.950384
signalling.light	at4g17230	Symbols: SCL13 | SCL13 (Scarecrow-like 13); transcription factor | chr4:9660985-9663774 REVERSE	-1.2566	9.3133e-06	-0.513634	0.521337
signalling.light	at4g18810	binding / catalytic/ transcription repressor | chr4:10322438-10325770 REVERSE	-1.05603	2.02652e-15	0.0490976	0.97743
signalling.light	at4g31820	Symbols: ENP, NPY1, MAB4 | ENP (ENHANCER OF PINOID); protein binding / signal transducer | chr4:15390650-15394430 REVERSE	1.1459	3.65004e-08	0.364337	0.60548
signalling.light	at4g37590	Symbols: NPY5 | NPY5 (NAKED PINS IN YUC MUTANTS 5); protein binding / signal transducer | chr4:17662842-17666428 REVERSE	1.49336	2.52852e-15	0.417457	0.628512
signalling.light	at5g02200	Symbols: FHL | FHL (FAR-RED-ELONGATED HYPOCOTYL1-LIKE); protein binding | chr5:437460-438894 FORWARD	1.32866	0.0105446	0.240507	0.831592
signalling.light	at5g04190	Symbols: PKS4 | PKS4 (phytochrome kinase substrate 4) | chr5:1150892-1152481 FORWARD	4.02263	1.36982e-21	0.557043	0.39259
signalling.light	at5g18960	Symbols: FRS12 | FRS12 (FAR1-related sequence 12); zinc ion binding | chr5:6330379-6333071 FORWARD	0.527089	0.0208716	-0.0649607	0.960939
signalling.light	at5g47800	phototropic-responsive NPH3 family protein | chr5:19353676-19356300 FORWARD	1.72299	3.76192e-08	0.573615	0.771827
signalling.light	at5g65540	unknown protein | chr5:26195689-26198322 FORWARD	0.761361	0.000177325	-0.154629	0.892677
signalling.light	at5g67385	protein binding / signal transducer | chr5:26884664-26887204 FORWARD	1.90258	5.70621e-37	0.242267	0.806642
signalling.light	at5g67440	Symbols: NPY3 | NPY3 (NAKED PINS IN YUC MUTANTS 3); protein binding / signal transducer | chr5:26912707-26916294 REVERSE	1.13458	2.07828e-06	0.0921315	0.937945
signalling.light.COP9 signalosome	at2g26990	Symbols: FUS12, ATCSN2, COP12, CSN2 | FUS12 (FUSCA 12) | chr2:11519507-11522587 REVERSE	0.532106	0.0029733	0.12571	0.905548
signalling.light.COP9 signalosome	at5g56280	Symbols: CSN6A | CSN6A | chr5:22783384-22785577 REVERSE	-1.02103	9.98733e-08	-0.345092	0.738685
signalling.receptor kinases	at4g35470	leucine-rich repeat family protein | chr4:16846301-16849150 FORWARD	1.35748	5.15264e-16	0.113727	0.915094
signalling.receptor kinases.leucine rich repeat I	at2g37050	kinase | chr2:15568986-15573726 FORWARD	0.580708	0.00282831	0.266465	0.811458
signalling.receptor kinases.leucine rich repeat I	at4g29990	light repressible receptor protein kinase | chr4:14665691-14670030 REVERSE	1.60277	4.30872e-06	-0.0891653	0.966136
signalling.receptor kinases.leucine rich repeat I	at5g48740	leucine-rich repeat family protein / protein kinase family protein | chr5:19765195-19769369 REVERSE	-2.45414	0.00445397	#N/A	#N/A
signalling.receptor kinases.leucine rich repeat I	at5g54590	protein kinase family protein | chr5:22180480-22182698 FORWARD	-0.815269	0.0466089	-0.0196552	0.993297
signalling.receptor kinases.leucine rich repeat I	at5g59650	leucine-rich repeat protein kinase, putative | chr5:24031346-24035100 FORWARD	-1.23389	0.0149885	#N/A	#N/A
signalling.receptor kinases.leucine rich repeat I	at5g59660	leucine-rich repeat protein kinase, putative | chr5:24035687-24039979 FORWARD	-2.50287	0.00449911	#N/A	#N/A
signalling.receptor kinases.leucine rich repeat I	at5g59670	leucine-rich repeat protein kinase, putative | chr5:24041494-24045652 FORWARD	-2.35924	7.8937e-19	-0.452521	0.803089
signalling.receptor kinases.leucine rich repeat I	at5g59680	leucine-rich repeat protein kinase, putative | chr5:24046792-24050801 FORWARD	-3.42032	7.25328e-05	-1.19471	0.482724
signalling.receptor kinases.leucine rich repeat X	at2g41820	leucine-rich repeat transmembrane protein kinase, putative | chr2:17446744-17450071 FORWARD	-0.847131	0.00598958	0.786253	0.491099
signalling.receptor kinases.leucine rich repeat X	at5g48380	leucine-rich repeat family protein / protein kinase family protein | chr5:19604089-19607059 REVERSE	-0.982125	0.000735667	-0.589482	0.340587
signalling.receptor kinases.leucine rich repeat XI	at1g08590	CLAVATA1 receptor kinase (CLV1) | chr1:2718778-2722221 FORWARD	1.32465	3.53266e-05	0.0285409	0.990874
signalling.receptor kinases.leucine rich repeat XI	at1g09970	Symbols: LRR XI-23 | LRR XI-23; ATP binding / kinase/ protein kinase/ protein serine/threonine kinase | chr1:3252317-3255654 FORWARD	-0.780252	0.00118874	-0.843176	0.0874207
signalling.receptor kinases.leucine rich repeat XI	at1g17750	leucine-rich repeat transmembrane protein kinase, putative | chr1:6106656-6110120 FORWARD	-1.57088	0.00573569	-0.862018	0.325532
signalling.receptor kinases.leucine rich repeat XI	at1g28440	Symbols: HSL1 | HSL1 (HAESA-Like 1); ATP binding / kinase/ protein serine/threonine kinase | chr1:9996824-10000447 FORWARD	0.887642	5.66495e-10	0.0937311	0.927709
signalling.receptor kinases.leucine rich repeat XI	at1g34110	leucine-rich repeat transmembrane protein kinase, putative | chr1:12417176-12421189 REVERSE	0.606039	0.0236814	-0.109861	0.935593
signalling.receptor kinases.leucine rich repeat XI	at1g72180	leucine-rich repeat transmembrane protein kinase, putative | chr1:27162820-27167430 FORWARD	-0.42524	0.0280599	-0.249581	0.771827
signalling.receptor kinases.leucine rich repeat XI	at1g73080	Symbols: PEPR1 | PEPR1 (PEP1 receptor 1); ATP binding / kinase/ protein binding / protein serine/threonine kinase | chr1:27484513-27488201 FORWARD	-0.910044	0.00809581	-0.366533	0.699156
signalling.receptor kinases.leucine rich repeat XI	at1g75820	Symbols: CLV1, FAS3, FLO5 | CLV1 (CLAVATA 1); ATP binding / kinase/ protein serine/threonine kinase/ receptor signaling protein serine/threonine kinase | chr1:28463462-28466971 REVERSE	0.772497	2.00592e-05	-0.0143366	0.990874
signalling.receptor kinases.leucine rich repeat XI	at2g31880	leucine-rich repeat transmembrane protein kinase, putative | chr2:13554894-13556977 FORWARD	-1.46405	0.0491878	-0.403494	0.59064
signalling.receptor kinases.leucine rich repeat XI	at4g20140	Symbols: GSO1 | GSO1 (GASSHO1); ATP binding / protein binding / protein kinase/ protein serine/threonine kinase/ protein tyrosine kinase | chr4:10884197-10888270 FORWARD	1.72734	1.11003e-08	1.10274	NA
signalling.receptor kinases.leucine rich repeat XI	at4g28650	leucine-rich repeat transmembrane protein kinase, putative | chr4:14143984-14147537 REVERSE	2.17366	5.15377e-21	0.0917224	0.929195
signalling.receptor kinases.leucine rich repeat XI	at5g25930	leucine-rich repeat family protein / protein kinase family protein | chr5:9050794-9054143 FORWARD	-1.53855	0.000267304	-0.582143	0.388426
signalling.receptor kinases.leucine rich repeat XI	at5g49660	leucine-rich repeat transmembrane protein kinase, putative | chr5:20161206-20164729 REVERSE	-0.486407	0.0077551	-0.512353	0.435174
signalling.receptor kinases.leucine rich repeat XI	at5g56040	leucine-rich repeat protein kinase, putative | chr5:22694878-22698628 FORWARD	1.45977	3.44774e-10	0.17882	0.896509
signalling.receptor kinases.leucine rich repeat XI	at5g63930	leucine-rich repeat transmembrane protein kinase, putative | chr5:25583006-25586499 FORWARD	1.25093	3.5083e-07	-0.355888	0.741131
signalling.receptor kinases.leucine rich repeat XI	at5g65710	Symbols: HSL2 | HSL2 (HAESA-Like 2); ATP binding / kinase/ protein serine/threonine kinase | chr5:26292372-26295440 FORWARD	1.26135	2.18562e-09	0.0493773	0.972701
signalling.receptor kinases.leucine rich repeat XII	at5g20480	Symbols: EFR | EFR (EF-TU RECEPTOR); ATP binding / kinase/ protein serine/threonine kinase | chr5:6922480-6925887 FORWARD	-1.19405	0.0032934	-0.596321	0.599209
signalling.receptor kinases.leucine rich repeat XII	at5g46330	Symbols: FLS2 | FLS2 (FLAGELLIN-SENSITIVE 2); ATP binding / kinase/ protein binding / protein serine/threonine kinase/ transmembrane receptor protein serine/threonine kinase | chr5:18791736-18795546 FORWARD	1.16669	5.65439e-14	-0.410277	0.556644
signalling.receptor kinases.leucine rich repeat XIII	at1g31420	Symbols: FEI1 | FEI1 (FEI 1); ATP binding / kinase/ protein serine/threonine kinase | chr1:11249618-11253879 FORWARD	0.419478	0.0235402	0.459296	0.508747
signalling.receptor kinases.leucine rich repeat XIII	at2g35620	Symbols: FEI2 | FEI2 (FEI 2); kinase | chr2:14960940-14965359 REVERSE	-0.63059	0.00111996	0.500004	0.623948
signalling.receptor kinases.leucine rich repeat XIII	at5g62710	leucine-rich repeat family protein / protein kinase family protein | chr5:25187303-25190600 FORWARD	-1.76131	8.40421e-07	#N/A	#N/A
signalling.receptor kinases.leucine rich repeat XIV	at4g39270	leucine-rich repeat transmembrane protein kinase, putative | chr4:18276505-18279848 FORWARD	0.831592	0.000144068	-0.696595	0.175125
signalling.receptor kinases.thaumatin like	at1g70250	receptor serine/threonine kinase, putative | chr1:26452965-26456088 FORWARD	-0.621643	0.0337841	-0.447793	0.710622
signalling.receptor kinases.Catharanthus roseus-like RLK1	at2g23200	protein kinase family protein | chr2:9879276-9881908 FORWARD	-0.863534	2.20496e-08	-0.648242	0.228667
signalling.receptor kinases.Catharanthus roseus-like RLK1	at2g39360	protein kinase family protein | chr2:16437472-16440154 REVERSE	-0.64203	0.00535857	0.0133259	0.993655
signalling.receptor kinases.Catharanthus roseus-like RLK1	at3g46290	protein kinase, putative | chr3:17013009-17015787 FORWARD	-1.08387	9.4086e-10	-0.0625387	0.957291
signalling.receptor kinases.Catharanthus roseus-like RLK1	at4g39110	protein kinase family protein | chr4:18222483-18225119 REVERSE	1.68661	0.0183764	#N/A	#N/A
signalling.receptor kinases.Catharanthus roseus-like RLK1	at5g38990	protein kinase family protein | chr5:15608814-15611598 FORWARD	-0.909689	3.86113e-09	-0.415491	0.5341
signalling.receptor kinases.Catharanthus roseus-like RLK1	at5g39020	protein kinase family protein | chr5:15616917-15619358 FORWARD	-0.804674	0.00876899	-0.334088	0.752086
signalling.receptor kinases.Catharanthus roseus-like RLK1	at5g39030	protein kinase family protein | chr5:15620066-15622486 FORWARD	-1.36227	5.56907e-06	-0.555084	0.362566
signalling.receptor kinases.Catharanthus roseus-like RLK1	at5g54380	Symbols: THE1 | THE1 (THESEUS1); kinase/ protein kinase | chr5:22077092-22079880 REVERSE	0.905184	0.000135427	0.296308	0.731745
signalling.receptor kinases.Catharanthus roseus-like RLK1	at5g59700	protein kinase, putative | chr5:24052385-24055425 REVERSE	-0.85223	0.030574	-0.23604	0.811635
signalling.receptor kinases.DUF 26	at1g70530	protein kinase family protein | chr1:26588750-26591379 REVERSE	-0.806463	0.00138249	-0.664565	0.272182
signalling.receptor kinases.DUF 26	at1g70740	protein kinase family protein | chr1:26673632-26675947 REVERSE	-0.91818	0.00643086	-0.111277	0.926625
signalling.receptor kinases.DUF 26	at4g00970	protein kinase family protein | chr4:418437-421694 FORWARD	-2.39647	2.25048e-10	-0.351488	0.940629
signalling.receptor kinases.DUF 26	at4g11521	LOCATED IN: endomembrane system; CONTAINS InterPro DOMAIN/s: Protein of unknown function DUF26 (InterPro:IPR002902); BEST Arabidopsis thaliana protein match is: kinase (TAIR:AT4G11530.1). | chr4:6985565-6986715 FORWARDmoderately similar to ( 489)AT4G11530protein kinase family protein | chr4:6985617-6989593 FORWARD	-1.22158	0.0253187	-0.14254	0.915701
signalling.receptor kinases.DUF 26	at4g11890	protein kinase family protein | chr4:7148246-7149921 FORWARD	-3.16377	5.26751e-14	-0.782151	0.0682672
signalling.receptor kinases.DUF 26	at4g21400	protein kinase family protein | chr4:11399131-11401709 REVERSE	1.46001	2.91044e-07	-0.503248	0.513369
signalling.receptor kinases.DUF 26	at4g21410	protein kinase family protein | chr4:11402314-11405056 REVERSE	1.14751	1.90075e-05	-0.859777	0.141372
signalling.receptor kinases.DUF 26	at4g23130	Symbols: CRK5, RLK6 | CRK5 (CYSTEINE-RICH RLK5); kinase | chr4:12117598-12120134 REVERSE	-1.85648	1.08549e-09	-1.22777	0.259255
signalling.receptor kinases.DUF 26	at4g23180	Symbols: CRK10, RLK4 | CRK10 (CYSTEINE-RICH RLK10); ATP binding / kinase/ protein kinase/ protein serine/threonine kinase/ protein tyrosine kinase | chr4:12138137-12140921 FORWARD	-1.36833	2.02815e-06	-0.151072	0.924917
signalling.receptor kinases.DUF 26	at4g23210	Symbols: CRK13 | protein kinase family protein | chr4:12148714-12151479 REVERSE	-2.00835	0.000278277	-0.870606	0.274919
signalling.receptor kinases.DUF 26	at4g23220	kinase | chr4:12153956-12157091 REVERSE	-2.31251	1.06999e-10	-1.05422	0.0774007
signalling.receptor kinases.DUF 26	at4g23250	Symbols: EMB1290, DUF26-21 | EMB1290 (EMBRYO DEFECTIVE 1290); kinase/ protein kinase | chr4:12162004-12167026 REVERSE	-1.11244	1.0737e-06	-0.545047	0.425873
signalling.receptor kinases.DUF 26	at4g23270	protein kinase family protein | chr4:12171103-12173925 FORWARD	-0.876777	4.62297e-07	-0.429655	0.536499
signalling.receptor kinases.DUF 26	at4g23290	protein kinase family protein | chr4:12177738-12180826 REVERSE	-1.55278	4.70315e-12	0.553795	0.539616
signalling.receptor kinases.DUF 26	at4g23320	protein kinase family protein | chr4:12189182-12191626 REVERSE	-3.74751	0.00022591	-1.41364	NA
signalling.receptor kinases.extensin	at5g56890	protein kinase family protein | chr5:23010523-23015671 REVERSE	-0.629088	0.000208386	-0.068098	0.955684
signalling.receptor kinases.legume-lectin	at2g32800	Symbols: AP4.3A | AP4.3A; ATP binding / protein kinase/ protein serine/threonine kinase/ protein tyrosine kinase | chr2:13916452-13919179 FORWARD	0.609237	0.0155112	-0.33036	0.664882
signalling.receptor kinases.legume-lectin	at3g08870	lectin protein kinase, putative | chr3:2700355-2702581 REVERSE	-1.1924	0.000275598	-0.737562	0.252003
signalling.receptor kinases.legume-lectin	at4g02410	lectin protein kinase family protein | chr4:1059889-1062153 REVERSE	-1.64768	6.00339e-05	0.0115888	0.994585
signalling.receptor kinases.legume-lectin	at4g02420	lectin protein kinase, putative | chr4:1064363-1066372 REVERSE	-0.941055	0.000341633	-0.122981	0.938526
signalling.receptor kinases.leucine rich repeat II	at1g34210	Symbols: SERK2, ATSERK2 | SERK2 (SOMATIC EMBRYOGENESIS RECEPTOR-LIKE KINASE 2); kinase | chr1:12458670-12462905 FORWARD	0.734474	0.000230431	0.0194458	0.990516
signalling.receptor kinases.leucine rich repeat II	at2g13790	Symbols: ATSERK4, SERK4, BKK1 | SERK4 (SOMATIC EMBRYOGENESIS RECEPTOR-LIKE KINASE 4); protein binding / protein kinase/ transmembrane receptor protein serine/threonine kinase | chr2:5741820-5746793 FORWARD	-1.06771	9.60995e-05	-0.700336	0.144811
signalling.receptor kinases.leucine rich repeat II	at2g23950	leucine-rich repeat family protein / protein kinase family protein | chr2:10187043-10190412 REVERSE	-0.882021	0.000444617	0.0807597	0.967129
signalling.receptor kinases.leucine rich repeat II	at4g30520	leucine-rich repeat family protein / protein kinase family protein | chr4:14908000-14911307 REVERSE	-0.686609	0.0259375	-0.491439	0.725811
signalling.receptor kinases.leucine rich repeat II	at5g16000	Symbols: NIK1 | NIK1 (NSP-INTERACTING KINASE 1); kinase | chr5:5224143-5227288 FORWARD	1.96175	6.51608e-16	0.868794	0.297069
signalling.receptor kinases.leucine rich repeat II	at5g63710	leucine-rich repeat transmembrane protein kinase, putative | chr5:25499414-25502798 FORWARD	-0.641571	0.00292363	-0.316271	0.764233
signalling.receptor kinases.wheat LRK10 like	at1g18390	ATP binding / kinase/ protein kinase/ protein serine/threonine kinase/ protein tyrosine kinase | chr1:6327463-6330098 FORWARD	-1.05227	0.00851971	-0.481106	0.463933
signalling.receptor kinases.wheat LRK10 like	at1g66910	protein kinase, putative | chr1:24961634-24963946 REVERSE	-0.548493	0.00285779	-0.479718	0.5841
signalling.receptor kinases.wheat LRK10 like	at1g67000	ATP binding / kinase/ protein kinase/ protein serine/threonine kinase | chr1:25004109-25007647 REVERSE	-1.71625	0.0260884	-0.749527	0.54977
signalling.receptor kinases.lysine motif	at3g21630	Symbols: CERK1, LYSM RLK1 | CERK1 (CHITIN ELICITOR RECEPTOR KINASE 1); kinase/ receptor signaling protein/ transmembrane receptor protein kinase | chr3:7615385-7618581 REVERSE	-0.55295	0.00314354	-0.409145	0.536499
signalling.receptor kinases.proline extensin like	at1g26150	Symbols: ATPERK10, PERK10 | PERK10 (PROLINE-RICH EXTENSIN-LIKE RECEPTOR KINASE 10); ATP binding / protein kinase/ protein serine/threonine kinase/ protein tyrosine kinase | chr1:9039628-9043288 REVERSE	-0.525336	0.00136366	0.213351	0.811635
signalling.receptor kinases.proline extensin like	at1g52290	protein kinase family protein | chr1:19470033-19472449 REVERSE	-1.47054	1.15778e-11	0.339102	0.838888
signalling.receptor kinases.proline extensin like	at4g32710	ATP binding / kinase/ protein kinase/ protein serine/threonine kinase/ protein tyrosine kinase | chr4:15781045-15783461 FORWARD	0.908752	0.000370397	0.67188	0.702154
signalling.receptor kinases.RKF3 like	at1g11050	protein kinase family protein | chr1:3681888-3684169 FORWARD	-1.18803	0.00425565	-0.29093	0.78041
signalling.receptor kinases.RKF3 like	at2g48010	Symbols: RKF3 | RKF3 (RECEPTOR-LIKE KINASE IN IN FLOWERS 3); kinase/ receptor signaling protein serine/threonine kinase | chr2:19641377-19643491 FORWARD	1.38796	1.47829e-07	-0.290799	0.709772
signalling.receptor kinases.S-locus glycoprotein like	at1g11410	S-locus protein kinase, putative | chr1:3841286-3844432 FORWARD	-0.734262	0.00157878	0.748231	0.411848
signalling.receptor kinases.S-locus glycoprotein like	at1g34300	lectin protein kinase family protein | chr1:12503406-12506048 FORWARD	0.60946	0.0212464	-0.346011	0.637827
signalling.receptor kinases.S-locus glycoprotein like	at1g61380	Symbols: SD1-29 | SD1-29 (S-DOMAIN-1 29); carbohydrate binding / kinase/ protein kinase | chr1:22646072-22649521 REVERSE	-1.31672	1.2418e-07	-0.956607	0.054995
signalling.receptor kinases.S-locus glycoprotein like	at4g21380	Symbols: ARK3 | ARK3 (A. THALIANA RECEPTOR KINASE 3); kinase/ transmembrane receptor protein serine/threonine kinase | chr4:11388925-11393226 REVERSE	-1.98504	2.96963e-21	-1.33107	0.0554961
signalling.receptor kinases.wall associated kinase	at1g16110	Symbols: WAKL6 | WAKL6 (wall associated kinase-like 6); kinase | chr1:5518373-5520891 FORWARD	-0.823136	0.00249266	-0.0992408	0.942699
signalling.receptor kinases.wall associated kinase	at1g21240	Symbols: WAK3 | WAK3 (wall associated kinase 3); kinase/ protein serine/threonine kinase | chr1:7434303-7436830 FORWARD	-8.97513	2.6925e-07	-1.39272	0.662524
signalling.receptor kinases.wall associated kinase	at1g21250	Symbols: WAK1, PRO25 | WAK1 (CELL WALL-ASSOCIATED KINASE); kinase | chr1:7439266-7442113 FORWARD	-2.53814	2.41023e-20	-1.72357	0.573027
signalling.receptor kinases.wall associated kinase	at1g21270	Symbols: WAK2 | WAK2; ATP binding / calcium ion binding / protein kinase/ protein serine/threonine kinase | chr1:7444931-7447549 FORWARD	-1.14937	1.01423e-10	-0.811605	0.241782
signalling.receptor kinases.wall associated kinase	at1g79680	wall-associated kinase, putative | chr1:29979973-29982773 REVERSE	-3.23026	0.00286473	-0.453009	0.659475
signalling.receptor kinases.wall associated kinase	at5g66790	protein kinase family protein | chr5:26665142-26667531 FORWARD	1.10603	2.36498e-06	-0.361416	0.659968
signalling.receptor kinases.crinkly like	at3g55950	Symbols: CCR3, ATCRR3 | CCR3 (ARABIDOPSIS THALIANA CRINKLY4 RELATED 3); kinase | chr3:20753691-20756395 REVERSE	-1.53132	0.00556001	-0.643395	0.349549
signalling.receptor kinases.leucine rich repeat III	at1g66830	leucine-rich repeat transmembrane protein kinase, putative | chr1:24930665-24932918 REVERSE	-3.66917	1.54665e-08	-1.44083	0.372783
signalling.receptor kinases.leucine rich repeat III	at1g67510	leucine-rich repeat family protein | chr1:25297477-25300184 REVERSE	-1.20359	3.28094e-07	-0.0801562	0.962042
signalling.receptor kinases.leucine rich repeat III	at1g68400	leucine-rich repeat transmembrane protein kinase, putative | chr1:25646039-25648946 REVERSE	2.34561	3.06369e-30	0.681198	0.379251
signalling.receptor kinases.leucine rich repeat III	at2g26730	leucine-rich repeat transmembrane protein kinase, putative | chr2:11388407-11391641 FORWARD	-0.451381	0.035479	0.0839867	0.946709
signalling.receptor kinases.leucine rich repeat III	at2g36570	leucine-rich repeat transmembrane protein kinase, putative | chr2:15335496-15337927 FORWARD	-0.655166	0.0405654	0.507858	0.769498
signalling.receptor kinases.leucine rich repeat III	at2g42290	leucine-rich repeat family protein | chr2:17616841-17619593 REVERSE	1.81872	6.81365e-10	0.25344	0.900912
signalling.receptor kinases.leucine rich repeat III	at3g17840	Symbols: RLK902 | RLK902; ATP binding / kinase/ protein serine/threonine kinase | chr3:6106028-6108675 FORWARD	-0.910435	0.0043899	#N/A	#N/A
signalling.receptor kinases.leucine rich repeat III	at3g57830	leucine-rich repeat transmembrane protein kinase, putative | chr3:21419517-21422546 FORWARD	0.95485	0.0102643	0.221497	0.909827
signalling.receptor kinases.leucine rich repeat III	at4g20940	leucine-rich repeat family protein | chr4:11202728-11206280 FORWARD	-0.7496	0.0426008	#N/A	#N/A
signalling.receptor kinases.leucine rich repeat III	at4g23740	leucine-rich repeat transmembrane protein kinase, putative | chr4:12366386-12369338 FORWARD	-0.837201	9.3508e-05	0.375435	0.746344
signalling.receptor kinases.leucine rich repeat III	at4g31250	leucine-rich repeat transmembrane protein kinase, putative | chr4:15178925-15181751 REVERSE	1.42336	0.000287623	0.0207076	0.994487
signalling.receptor kinases.leucine rich repeat III	at4g34220	leucine-rich repeat transmembrane protein kinase, putative | chr4:16381506-16384194 REVERSE	0.557184	0.0381564	0.370198	0.734606
signalling.receptor kinases.leucine rich repeat III	at4g37250	leucine-rich repeat family protein / protein kinase family protein | chr4:17527650-17530506 REVERSE	1.74775	5.70048e-22	-0.0220138	0.990874
signalling.receptor kinases.leucine rich repeat III	at5g67280	Symbols: RLK | RLK (Receptor-like kinase); ATP binding / kinase/ protein serine/threonine kinase | chr5:26842270-26845190 REVERSE	-1.03142	1.75292e-06	0.304731	0.822267
signalling.receptor kinases.leucine rich repeat IV	at2g25790	leucine-rich repeat transmembrane protein kinase, putative | chr2:11000599-11004235 FORWARD	1.05911	0.000706336	-0.637689	0.72672
signalling.receptor kinases.leucine rich repeat IV	at4g22730	leucine-rich repeat transmembrane protein kinase, putative | chr4:11941131-11943885 FORWARD	-1.09461	0.00246237	#N/A	#N/A
signalling.receptor kinases.leucine rich repeat V	at1g11130	Symbols: SUB, SCM, SRF9 | SUB (STRUBBELIG); protein binding / receptor signaling protein serine/threonine kinase | chr1:3722857-3727450 FORWARD	-0.725916	0.0010482	#N/A	#N/A
signalling.receptor kinases.leucine rich repeat V	at3g13065	Symbols: SRF4 | SRF4 (STRUBBELIG-RECEPTOR FAMILY 4); ATP binding / kinase/ protein serine/threonine kinase | chr3:4187371-4191298 FORWARD	2.81008	1.09166e-30	-0.201913	0.811591
signalling.receptor kinases.leucine rich repeat V	at4g22130	Symbols: SRF8 | SRF8 (STRUBBELIG-RECEPTOR FAMILY 8); ATP binding / kinase/ protein binding / protein kinase/ protein serine/threonine kinase/ protein tyrosine kinase | chr4:11723513-11727673 FORWARD	-0.969955	0.00111837	0.28628	0.858241
signalling.receptor kinases.leucine rich repeat VI	at3g03770	leucine-rich repeat transmembrane protein kinase, putative | chr3:945135-949038 REVERSE	-2.00232	5.45478e-24	0.689544	NA
signalling.receptor kinases.leucine rich repeat VI	at5g14210	leucine-rich repeat transmembrane protein kinase, putative | chr5:4578378-4581374 REVERSE	-0.614777	0.0059858	0.640496	0.430743
signalling.receptor kinases.leucine rich repeat VI	at5g45840	leucine-rich repeat transmembrane protein kinase, putative | chr5:18594080-18597221 REVERSE	-2.43451	1.56754e-05	-0.562308	0.606122
signalling.receptor kinases.leucine rich repeat VI	at5g63410	leucine-rich repeat transmembrane protein kinase, putative | chr5:25394984-25398153 REVERSE	-1.02323	2.89454e-06	0.0444344	0.97344
signalling.receptor kinases.leucine rich repeat VII	at1g12460	leucine-rich repeat transmembrane protein kinase, putative | chr1:4247249-4250630 FORWARD	0.630989	0.034473	0.987304	0.265513
signalling.receptor kinases.leucine rich repeat VII	at3g28040	leucine-rich repeat transmembrane protein kinase, putative | chr3:10435057-10438391 FORWARD	1.06998	4.68492e-10	0.327032	0.699156
signalling.receptor kinases.leucine rich repeat VII	at5g01890	leucine-rich repeat transmembrane protein kinase, putative | chr5:341543-345127 REVERSE	0.827614	8.10708e-05	0.724522	0.513369
signalling.receptor kinases.leucine rich repeat VII	at5g45800	Symbols: MEE62 | MEE62 (maternal effect embryo arrest 62); ATP binding / protein binding / protein kinase/ protein serine/threonine kinase/ protein tyrosine kinase | chr5:18575536-18579107 REVERSE	-0.677727	5.5454e-05	-0.84275	0.1264
signalling.receptor kinases.leucine rich repeat VIII.VIII-1	at1g06840	leucine-rich repeat transmembrane protein kinase, putative | chr1:2097747-2103479 REVERSE	0.780447	0.000774891	-0.179548	0.85515
signalling.receptor kinases.leucine rich repeat VIII.VIII-1	at1g79620	leucine-rich repeat transmembrane protein kinase, putative | chr1:29957562-29962305 REVERSE	-1.73913	1.57347e-07	-0.469838	NA
signalling.receptor kinases.leucine rich repeat VIII.VIII-1	at5g49760	leucine-rich repeat family protein / protein kinase family protein | chr5:20216372-20221299 FORWARD	-0.542522	0.00676868	-0.745233	0.137306
signalling.receptor kinases.leucine rich repeat VIII.VIII-2	at1g16670	protein kinase family protein | chr1:5697324-5699769 FORWARD	-0.794251	0.000698492	-0.402885	0.574278
signalling.receptor kinases.leucine rich repeat VIII.VIII-2	at1g29720	protein kinase family protein | chr1:10393797-10396326 REVERSE	-2.55075	6.61502e-40	0.0564162	0.985399
signalling.receptor kinases.leucine rich repeat VIII.VIII-2	at1g53430	leucine-rich repeat family protein / protein kinase family protein | chr1:19935167-19941088 FORWARD	-0.639194	0.000595363	-0.396192	0.619316
signalling.receptor kinases.leucine rich repeat VIII.VIII-2	at1g56120	kinase | chr1:20987288-20993072 REVERSE	-1.93226	8.90869e-06	-0.9305	0.486647
signalling.receptor kinases.leucine rich repeat VIII.VIII-2	at1g56130	leucine-rich repeat family protein / protein kinase family protein | chr1:20994931-21000887 REVERSE	0.677928	0.0432589	-0.380666	0.786513
signalling.receptor kinases.leucine rich repeat VIII.VIII-2	at1g56145	leucine-rich repeat family protein / protein kinase family protein | chr1:21008093-21014012 REVERSE	0.53198	0.0403661	-0.457809	0.521568
signalling.receptor kinases.leucine rich repeat VIII.VIII-2	at3g09010	protein kinase family protein | chr3:2749953-2752276 FORWARD	-1.53599	0.000704595	-0.577868	0.383008
signalling.receptor kinases.leucine rich repeat VIII.VIII-2	at3g14840	leucine-rich repeat family protein / protein kinase family protein | chr3:4988107-4994058 FORWARD	-0.767082	6.536e-07	-0.507857	0.344924
signalling.receptor kinases.misc	at1g03430	Symbols: AHP5 | AHP5 (HISTIDINE-CONTAINING PHOSPHOTRANSFER FACTOR 5); histidine phosphotransfer kinase | chr1:847873-849500 FORWARD	-0.826308	0.000700357	-0.231933	0.828544
signalling.receptor kinases.misc	at1g33260	protein kinase family protein | chr1:12064509-12066376 FORWARD	-2.03389	0.00284016	#N/A	#N/A
signalling.receptor kinases.misc	at1g49730	protein kinase family protein | chr1:18402506-18405681 REVERSE	1.24976	7.02506e-07	0.784613	0.193106
signalling.receptor kinases.misc	at1g51805	leucine-rich repeat protein kinase, putative | chr1:19220977-19225689 REVERSE	-1.62574	1.3238e-22	-0.530503	0.569135
signalling.receptor kinases.misc	at2g28250	Symbols: NCRK | NCRK; kinase | chr2:12043834-12046537 FORWARD	-1.65231	0.00265795	#N/A	#N/A
signalling.receptor kinases.misc	at2g37710	Symbols: RLK | RLK (receptor lectin kinase); kinase | chr2:15814718-15817004 REVERSE	-1.28076	1.93205e-07	-0.615984	0.229561
signalling.receptor kinases.misc	at3g22060	receptor protein kinase-related | chr3:7771016-7772340 FORWARD	2.40416	9.43652e-26	-0.598582	0.179053
signalling.receptor kinases.misc	at3g24982	protein binding | chr3:9106000-9108937 REVERSE	-1.43093	0.000589451	-1.21437	0.0766653
signalling.receptor kinases.misc	at3g46370	leucine-rich repeat protein kinase, putative | chr3:17051955-17055514 FORWARD	-2.56588	2.59998e-34	-0.100764	0.960058
signalling.receptor kinases.misc	at3g53240	Symbols: AtRLP45 | AtRLP45 (Receptor Like Protein 45); protein binding | chr3:19733766-19739181 FORWARD	1.31117	1.57668e-06	0.17299	0.907072
signalling.receptor kinases.misc	at4g10390	protein kinase family protein | chr4:6441673-6443435 REVERSE	-3.28233	0.000400877	-0.625036	0.623948
signalling.receptor kinases.misc	at4g23170	Symbols: EP1 | EP1; protein kinase | chr4:12135093-12136157 FORWARD	-1.57184	8.44268e-17	-0.398294	0.493787
signalling.receptor kinases.misc	at5g01560	Symbols: LECRKA4.3 | LECRKA4.3 (LECTIN RECEPTOR KINASE A4.3); kinase | chr5:218138-220530 REVERSE	1.10038	3.74956e-08	-0.146509	0.904014
signalling.receptor kinases.misc	at5g01740	FUNCTIONS IN: molecular_function unknown; INVOLVED IN: biological_process unknown; LOCATED IN: cellular_component unknown; EXPRESSED IN: 18 plant structures; EXPRESSED DURING: 9 growth stages; CONTAINS InterPro DOMAIN/s: Wound-induced protein, Wun1 (InterPro:IPR009798); BEST Arabidopsis thaliana protein match is: SAG20 (SENESCENCE ASSOCIATED GENE 20) (TAIR:AT3G10985.1); Has 49 Blast hits to 49 pr…	4.33196	2.17163e-19	0.600931	0.662729
signalling.receptor kinases.misc	at5g13290	Symbols: SOL2, CRN | CRN (CORYNE); ATP binding / kinase/ protein kinase | chr5:4252842-4254436 REVERSE	0.704546	0.0191503	-0.115675	0.963856
signalling.receptor kinases.misc	at5g43980	Symbols: PDLP1, PDLP1A | PDLP1 (PLASMODESMATA-LOCATED PROTEIN 1) | chr5:17694680-17696622 REVERSE	-3.12585	9.07482e-06	#N/A	#N/A
signalling.receptor kinases.misc	at5g46080	protein kinase family protein | chr5:18689542-18690857 REVERSE	-1.22857	0.048061	-0.176748	0.865856
signalling.receptor kinases.misc	at5g59260	lectin protein kinase, putative | chr5:23907901-23909925 REVERSE	5.46958	3.02383e-05	#N/A	#N/A
signalling.calcium	at1g02270	endonuclease/exonuclease/phosphatase family protein / calcium-binding EF hand family protein | chr1:443149-446235 REVERSE	-1.14991	1.99946e-11	-0.0750474	0.952781
signalling.calcium	at1g08450	Symbols: CRT3 | CRT3 (CALRETICULIN 3); calcium ion binding / unfolded protein binding | chr1:2667825-2671832 REVERSE	-1.48018	4.62079e-09	-0.952513	0.21014
signalling.calcium	at1g18890	Symbols: ATCDPK1, CPK10 | ATCDPK1 (CALCIUM-DEPENDENT PROTEIN KINASE 1); calmodulin-dependent protein kinase/ kinase/ protein kinase | chr1:6522764-6525962 REVERSE	-0.850496	0.00335286	-0.669695	0.140008
signalling.calcium	at1g19870	Symbols: iqd32 | iqd32 (IQ-domain 32); calmodulin binding | chr1:6895015-6898725 REVERSE	1.10055	5.11774e-12	0.0538436	0.963856
signalling.calcium	at1g20760	calcium-binding EF hand family protein | chr1:7209369-7214993 FORWARD	0.52643	0.00162249	-0.323287	0.658595
signalling.calcium	at1g21550	calcium-binding protein, putative | chr1:7553101-7553876 REVERSE	-5.18416	1.06523e-08	-0.316941	0.782308
signalling.calcium	at1g21630	calcium-binding EF hand family protein | chr1:7581152-7588151 FORWARD	0.40861	0.00492217	-0.487883	0.395371
signalling.calcium	at1g35670	Symbols: ATCDPK2, CPK11, ATCPK11 | ATCDPK2 (CALCIUM-DEPENDENT PROTEIN KINASE 2); calmodulin-dependent protein kinase/ kinase | chr1:13205381-13208252 FORWARD	0.681439	0.0144457	-0.0321943	0.97767
signalling.calcium	at1g52410	Symbols: TSA1 | TSA1 (TSK-ASSOCIATING PROTEIN 1); calcium ion binding / protein binding | chr1:19520728-19525624 FORWARD	-1.56279	7.64386e-13	-0.962936	0.140008
signalling.calcium	at1g62480	vacuolar calcium-binding protein-related | chr1:23128705-23129759 FORWARD	2.14121	7.58014e-15	0.271298	0.769075
signalling.calcium	at1g64850	calcium-binding EF hand family protein | chr1:24096435-24097650 REVERSE	-0.719109	5.68605e-05	0.324703	0.702401
signalling.calcium	at1g65540	calcium-binding EF hand family protein | chr1:24362382-24366011 REVERSE	-0.752938	7.2442e-05	-0.441868	0.526435
signalling.calcium	at1g66400	calmodulin-related protein, putative | chr1:24770575-24771371 REVERSE	-1.97903	0.00164685	0.609474	0.677455
signalling.calcium	at1g66410	Symbols: CAM4, ACAM-4 | CAM4 (calmodulin 4); calcium ion binding / signal transducer | chr1:24774217-24775900 REVERSE	-0.401458	0.0154647	0.151974	0.892677
signalling.calcium	at1g74740	Symbols: CPK30, CDPK1A, ATCPK30 | CPK30 (CALCIUM-DEPENDENT PROTEIN KINASE 30); calmodulin-dependent protein kinase/ kinase/ protein kinase | chr1:28079946-28082644 REVERSE	1.45324	2.95643e-09	0.0499508	0.97055
signalling.calcium	at1g76650	Symbols: CML38 | calcium-binding EF hand family protein | chr1:28766750-28767517 REVERSE	-2.76688	0.0175007	0.167766	0.879972
signalling.calcium	at2g15680	calmodulin-related protein, putative | chr2:6830995-6831641 FORWARD	8.64319	1.12459e-07	0.67088	0.508009
signalling.calcium	at2g18750	calmodulin-binding protein | chr2:8125518-8128620 FORWARD	0.394079	0.0155839	-0.156842	0.859235
signalling.calcium	at2g24300	calmodulin-binding protein | chr2:10340908-10343736 FORWARD	1.45936	0.0126388	0.602262	0.705475
signalling.calcium	at2g27030	Symbols: CAM5 | CAM5 (CALMODULIN 5); calcium ion binding | chr2:11532004-11534333 FORWARD	-0.669	0.000124646	0.155879	0.891826
signalling.calcium	at2g32450	calcium-binding EF hand family protein | chr2:13778449-13781258 FORWARD	1.02924	7.27322e-05	0.0691102	0.961966
signalling.calcium	at2g33380	Symbols: RD20 | RD20 (RESPONSIVE TO DESSICATION 20); calcium ion binding | chr2:14144831-14146471 REVERSE	-3.01713	9.82916e-30	-0.286162	0.71594
signalling.calcium	at2g33990	Symbols: iqd9 | iqd9 (IQ-domain 9); calmodulin binding | chr2:14360276-14362241 REVERSE	1.37578	8.13055e-10	0.665005	0.442897
signalling.calcium	at2g38800	calmodulin-binding protein-related | chr2:16216999-16219159 FORWARD	0.480502	0.0266989	-0.0960307	0.932905
signalling.calcium	at2g41090	calmodulin-like calcium-binding protein, 22 kDa (CaBP-22) | chr2:17135721-17136852 FORWARD	-1.86242	4.31565e-32	-0.221366	0.856565
signalling.calcium	at2g41110	Symbols: CAM2, ATCAL5 | CAM2 (CALMODULIN 2); calcium ion binding / protein binding | chr2:17140311-17141431 FORWARD	-1.08278	0.00276877	-0.0436158	0.970244
signalling.calcium	at2g41560	Symbols: ACA4 | ACA4 (AUTO-INHIBITED CA(2+)-ATPASE, ISOFORM 4); calcium-transporting ATPase/ calmodulin binding | chr2:17332084-17337269 REVERSE	1.02136	4.25188e-13	0.137141	0.89551
signalling.calcium	at2g43290	Symbols: MSS3 | MSS3 (multicopy suppressors of snf4 deficiency in yeast 3); calcium ion binding | chr2:17991052-17992047 REVERSE	-1.79468	6.25996e-05	0.233697	0.785966
signalling.calcium	at2g43680	Symbols: IQD14 | IQD14; calmodulin binding | chr2:18108349-18111831 FORWARD	2.72472	1.75613e-88	-0.524833	0.274629
signalling.calcium	at2g45670	calcineurin B subunit-related | chr2:18814709-18818463 REVERSE	1.1717	6.50006e-15	0.138244	0.890316
signalling.calcium	at2g46700	Symbols: ATCRK3, CRK3 | calcium-dependent protein kinase, putative / CDPK, putative | chr2:19182724-19186578 REVERSE	0.778716	0.00465914	0.233048	0.876747
signalling.calcium	at3g01830	calmodulin-related protein, putative | chr3:296054-297133 FORWARD	-5.2286	8.32731e-07	-0.156303	0.898396
signalling.calcium	at3g03000	calmodulin, putative | chr3:677240-678084 FORWARD	1.17576	8.02791e-06	0.141533	0.902507
signalling.calcium	at3g03950	Symbols: ECT1 | protein binding | chr3:1021260-1024009 FORWARD	0.398461	0.040455	-0.305763	0.708944
signalling.calcium	at3g10190	calmodulin, putative | chr3:3155298-3156143 FORWARD	1.32369	0.00485884	0.242896	0.909122
signalling.calcium	at3g10300	calcium-binding EF hand family protein | chr3:3186321-3188301 FORWARD	-0.607408	0.0378974	-0.202126	0.811591
signalling.calcium	at3g10660	Symbols: CPK2, ATCPK2 | CPK2 (CALMODULIN-DOMAIN PROTEIN KINASE CDPK ISOFORM 2); calmodulin-dependent protein kinase/ kinase/ protein serine/threonine kinase | chr3:3331398-3334268 REVERSE	-1.95825	0.00865579	#N/A	#N/A
signalling.calcium	at3g13460	Symbols: ECT2 | ECT2; protein binding | chr3:4384714-4388525 REVERSE	1.19346	1.1418e-16	-0.0375534	0.970984
signalling.calcium	at3g20290	Symbols: ATEHD1 | ATEHD1 (EPS15 HOMOLOGY DOMAIN 1); GTP binding / GTPase/ calcium ion binding | chr3:7074817-7078871 REVERSE	0.694866	1.65387e-05	0.0472557	0.965818
signalling.calcium	at3g25600	calcium ion binding | chr3:9307254-9307967 FORWARD	-1.66403	0.000224808	0.389155	0.562551
signalling.calcium	at3g29000	calcium-binding EF hand family protein | chr3:11005779-11006414 FORWARD	-3.68474	0.00980064	0.438423	0.700435
signalling.calcium	at3g29310	calmodulin-binding protein-related | chr3:11249652-11251820 FORWARD	0.654123	0.0093794	0.0693337	0.95565
signalling.calcium	at3g43810	Symbols: CAM7 | CAM7 (CALMODULIN 7); calcium ion binding | chr3:15664371-15666460 REVERSE	-0.611328	0.0091769	0.315174	0.744264
signalling.calcium	at3g47480	calcium-binding EF hand family protein | chr3:17496354-17496947 REVERSE	-3.64484	1.12633e-05	-0.807564	0.434783
signalling.calcium	at3g51920	Symbols: CAM9, CML9, ATCML9 | CAM9 (CALMODULIN 9); calcium ion binding | chr3:19268043-19269479 REVERSE	-1.39961	3.41527e-06	0.046344	0.974221
signalling.calcium	at3g52290	Symbols: IQD3 | IQD3 (IQ-domain 3); calmodulin binding | chr3:19393819-19396403 FORWARD	-1.02952	0.00628496	0.298989	0.870106
signalling.calcium	at3g56690	Symbols: CIP111 | CIP111 (CAM INTERACTING PROTEIN 111); ATPase/ calmodulin binding | chr3:20993693-20998695 REVERSE	0.795618	0.000395078	-0.00107694	0.998931
signalling.calcium	at3g56800	Symbols: CAM3, acam-3 | CAM3 (CALMODULIN 3); calcium ion binding | chr3:21034537-21036077 REVERSE	-0.61356	0.00422836	0.0708158	0.944102
signalling.calcium	at3g59820	calcium-binding mitochondrial protein-related | chr3:22098028-22102086 REVERSE	-0.59945	0.00251696	-0.752896	0.258702
signalling.calcium	at4g04695	Symbols: CPK31 | CPK31; ATP binding / calcium ion binding / calmodulin-dependent protein kinase/ kinase/ protein kinase/ protein serine/threonine kinase/ protein tyrosine kinase | chr4:2381634-2383996 REVERSE	-0.895817	0.000168099	-1.00505	0.425873
signalling.calcium	at4g09570	Symbols: CPK4, ATCPK4 | CPK4; calmodulin-dependent protein kinase/ kinase/ protein kinase | chr4:6049517-6052335 FORWARD	-0.627054	0.0165492	-0.140702	0.898844
signalling.calcium	at4g17615	Symbols: CBL1, ATCBL1, SCABP5 | CBL1 (CALCINEURIN B-LIKE PROTEIN 1); calcium ion binding | chr4:9816452-9819312 FORWARD	-0.9326	0.021126	-0.399345	0.646392
signalling.calcium	at4g20780	calcium-binding protein, putative | chr4:11133186-11133970 REVERSE	-1.03902	0.00963273	0.16247	0.912428
signalling.calcium	at4g21940	Symbols: CPK15 | CPK15; ATP binding / calcium ion binding / calmodulin-dependent protein kinase/ kinase/ protein kinase/ protein serine/threonine kinase | chr4:11640807-11643641 FORWARD	-1.28626	0.0206986	-0.266194	0.899061
signalling.calcium	at4g23060	Symbols: IQD22 | IQD22 (IQ-domain 22); calmodulin binding | chr4:12087203-12090575 FORWARD	0.571412	0.0156864	-0.219533	0.838218
signalling.calcium	at4g29900	Symbols: ACA10, CIF1, ATACA10 | ACA10 (AUTOINHIBITED CA(2+)-ATPASE 10); calcium-transporting ATPase/ calmodulin binding | chr4:14610883-14618775 REVERSE	0.708758	0.00123704	-0.351584	0.569135
signalling.calcium	at4g35310	Symbols: CPK5, ATCPK5 | CPK5 (calmodulin-domain protein kinase 5); ATP binding / calcium ion binding / calmodulin-dependent protein kinase/ kinase/ protein kinase/ protein serine/threonine kinase | chr4:16801987-16804995 FORWARD	-0.759436	0.000304097	-0.303975	0.698142
signalling.calcium	at4g37640	Symbols: ACA2 | ACA2 (CALCIUM ATPASE 2); calcium ion transmembrane transporter/ calcium-transporting ATPase/ calmodulin binding | chr4:17682977-17686941 REVERSE	-0.964783	0.000265334	-0.773578	0.0698996
signalling.calcium	at4g38810	calcium-binding EF hand family protein | chr4:18115283-18119077 REVERSE	-0.425395	0.0135627	0.091209	0.928696
signalling.calcium	at5g04020	calmodulin binding | chr5:1081611-1086546 REVERSE	-1.1346	2.29849e-07	-0.49641	0.441651
signalling.calcium	at5g04220	Symbols: SYTC, ATSYTC, NTMC2TYPE1.3, NTMC2T1.3 | SYTC | chr5:1155865-1158876 REVERSE	1.05883	3.87624e-07	-0.12665	0.908294
signalling.calcium	at5g04870	Symbols: CPK1, ATCPK1 | CPK1 (CALCIUM DEPENDENT PROTEIN KINASE 1); calmodulin-dependent protein kinase/ kinase | chr5:1416783-1420338 REVERSE	-0.783048	0.000374081	-0.195776	0.875421
signalling.calcium	at5g07300	Symbols: BON2 | BON2 (BONZAI 2); calcium-dependent phospholipid binding | chr5:2299887-2303268 FORWARD	0.459211	0.00674113	-0.336914	0.665242
signalling.calcium	at5g13460	Symbols: IQD11 | IQD11 (IQ-domain 11); calmodulin binding | chr5:4315759-4318360 FORWARD	0.887234	0.00305153	0.157176	0.904616
signalling.calcium	at5g21274	Symbols: CAM6, ACAM-6 | CAM6 (CALMODULIN 6); calcium ion binding | chr5:7214500-7216019 REVERSE	-0.394707	0.0364768	0.125003	0.912034
signalling.calcium	at5g24270	Symbols: SOS3, CBL4 | SOS3 (SALT OVERLY SENSITIVE 3); calcium ion binding / calcium-dependent protein serine/threonine phosphatase | chr5:8238781-8240366 REVERSE	2.14748	7.64309e-06	-0.25451	0.870562
signalling.calcium	at5g24430	calcium-dependent protein kinase, putative / CDPK, putative | chr5:8339144-8343102 REVERSE	0.969687	8.11805e-06	-0.242506	0.786217
signalling.calcium	at5g28830	calcium-binding EF hand family protein | chr5:10856791-10858668 FORWARD	-1.6795	1.06681e-06	-0.522459	0.493787
signalling.calcium	at5g28850	calcium-binding EF hand family protein | chr5:10876815-10881444 REVERSE	0.434846	0.020421	-0.102978	0.928451
signalling.calcium	at5g37710	lipase class 3 family protein / calmodulin-binding heat-shock protein, putative | chr5:14979159-14981400 FORWARD	1.60229	1.07864e-06	-0.175853	0.895097
signalling.calcium	at5g37770	Symbols: TCH2, CML24 | TCH2 (TOUCH 2); calcium ion binding | chr5:14998854-14999619 REVERSE	-2.43538	0.000375165	0.529394	0.336197
signalling.calcium	at5g37780	Symbols: CAM1, TCH1, ACAM-1 | CAM1 (CALMODULIN 1); calcium ion binding | chr5:15004527-15006205 REVERSE	-0.298318	0.0413864	-0.0566702	0.9656
signalling.calcium	at5g39670	calcium-binding EF hand family protein | chr5:15883179-15884067 FORWARD	-2.825	0.00307063	-0.0532054	0.968082
signalling.calcium	at5g49480	Symbols: ATCP1 | ATCP1 (Ca2+-binding protein 1); calcium ion binding | chr5:20070743-20071638 FORWARD	-2.01231	3.98586e-07	-0.222925	0.798951
signalling.calcium	at5g55990	Symbols: CBL2, ATCBL2 | CBL2 (CALCINEURIN B-LIKE 2); calcium ion binding | chr5:22671452-22673855 FORWARD	-1.13659	6.01053e-11	0.279422	0.809324
signalling.calcium	at5g61790	Symbols: CNX1, ATCNX1 | calnexin 1 (CNX1) | chr5:24827102-24829791 REVERSE	-0.790446	1.36341e-09	-0.207022	0.863343
signalling.calcium	at5g62070	Symbols: IQD23 | IQD23 (IQ-domain 23); calmodulin binding | chr5:24929919-24932576 REVERSE	-1.10388	3.14252e-08	-0.329429	0.775839
signalling.calcium	at5g62390	Symbols: ATBAG7 | ATBAG7 (ARABIDOPSIS THALIANA BCL-2-ASSOCIATED ATHANOGENE 7); calmodulin binding | chr5:25051978-25054289 REVERSE	0.499036	0.000886249	0.300807	0.698142
signalling.phosphinositides	at2g03890	phosphatidylinositol 3- and 4-kinase family protein | chr2:1185522-1188545 FORWARD	2.55444	1.73424e-68	0.191964	0.812706
signalling.phosphinositides	at2g15900	phox (PX) domain-containing protein | chr2:6927390-6932704 FORWARD	0.513635	0.00759711	-0.592025	0.289612
signalling.phosphinositides	at3g59770	Symbols: SAC9 | SAC9; inositol or phosphatidylinositol phosphatase | chr3:22079033-22086149 REVERSE	0.537716	0.000814926	-0.364429	0.5655
signalling.phosphinositides	at4g20260	Symbols: ATPCAP1, PCAP1 | DREPP plasma membrane polypeptide family protein | chr4:10940739-10943502 FORWARD	0.553009	0.00129402	0.377087	0.637827
signalling.phosphinositides.phosphatidylinositol-4-phosphate 5-kinase	at1g10900	phosphatidylinositol-4-phosphate 5-kinase family protein | chr1:3632234-3637141 REVERSE	-1.27247	7.42144e-10	-0.563729	0.496432
signalling.phosphinositides.phosphatidylinositol-4-phosphate 5-kinase	at1g21920	MORN (Membrane Occupation and Recognition Nexus) repeat-containing protein /phosphatidylinositol-4-phosphate 5-kinase-related | chr1:7704255-7706140 REVERSE	1.6592	1.09021e-16	-0.0681472	0.946662
signalling.phosphinositides.phosphatidylinositol-4-phosphate 5-kinase	at1g34260	phosphatidylinositol-4-phosphate 5-kinase family protein | chr1:12485967-12492169 FORWARD	-1.74886	7.74947e-16	-0.389972	0.698142
signalling.phosphinositides.phosphatidylinositol-4-phosphate 5-kinase	at1g60890	phosphatidylinositol-4-phosphate 5-kinase family protein | chr1:22412246-22417244 REVERSE	-1.47764	2.17336e-07	-0.229417	0.87189
signalling.phosphinositides.phosphatidylinositol-4-phosphate 5-kinase	at1g77740	1-phosphatidylinositol-4-phosphate 5-kinase, putative / PIP kinase, putative / PtdIns(4)P-5-kinase, putative / diphosphoinositide kinase, putative | chr1:29220538-29224220 FORWARD	-1.08656	3.44455e-10	-0.309009	0.689171
signalling.phosphinositides.phosphatidylinositol-4-phosphate 5-kinase	at2g41210	Symbols: PIP5K5 | PIP5K5 (PHOSPHATIDYLINOSITOL- 4-PHOSPHATE 5-KINASE 5); 1-phosphatidylinositol-4-phosphate 5-kinase | chr2:17173413-17176807 FORWARD	0.85343	0.004028	-0.261291	0.811635
signalling.phosphinositides.phosphatidylinositol-4-phosphate 5-kinase	at3g14270	phosphatidylinositol-4-phosphate 5-kinase family protein | chr3:4753925-4761456 FORWARD	-1.28539	1.09722e-13	-0.53806	0.36567
signalling.phosphinositides.phosphatidylinositol-4-phosphate 5-kinase	at4g17080	FUNCTIONS IN: molecular_function unknown; INVOLVED IN: biological_process unknown; LOCATED IN: cellular_component unknown; EXPRESSED IN: 22 plant structures; EXPRESSED DURING: 13 growth stages; CONTAINS InterPro DOMAIN/s: MORN motif (InterPro:IPR003409); BEST Arabidopsis thaliana protein match is: MORN (Membrane Occupation and Recognition Nexus) repeat-containing protein /phosphatidylinositol-4-p…	0.560082	0.00622152	-0.0687918	0.952321
signalling.phosphinositides.phosphatidylinositol 4-kinase	at5g64070	Symbols: PI-4KBETA1, PI4KBETA1 | PI-4KBETA1 (PHOSPHATIDYLINOSITOL 4-OH KINASE BETA1); 1-phosphatidylinositol 4-kinase | chr5:25636976-25644446 REVERSE	0.484085	0.0018133	-0.474467	0.387641
signalling.phosphinositides.phosphoinositide phospholipase C	at3g47290	Symbols: ATPLC8, PLC8 | phosphoinositide-specific phospholipase C family protein | chr3:17420510-17423588 FORWARD	-0.527546	0.00707541	0.0225638	0.987911
signalling.phosphinositides.phosphoinositide phospholipase C	at3g55940	phosphoinositide-specific phospholipase C, putative | chr3:20747787-20750184 FORWARD	-3.30483	5.39969e-17	-0.525906	NA
signalling.phosphinositides.phosphoinositide phospholipase C	at4g36945	phospholipase C/ phosphoric diester hydrolase | chr4:17419918-17422130 REVERSE	-0.670859	0.0225401	-0.115259	0.926867
signalling.phosphinositides.phosphoinositide phospholipase C	at5g58670	Symbols: ATPLC1, ATPLC, PLC1 | PLC1 (PHOSPHOLIPASE C 1); phospholipase C | chr5:23704231-23706800 REVERSE	-2.45233	2.19663e-54	-0.00725151	0.995683
signalling.phosphinositides.phosphoinositide phospholipase C	at5g58700	Symbols: ATPLC4, PLC4 | phosphoinositide-specific phospholipase C family protein | chr5:23713000-23716098 REVERSE	-2.20625	4.58613e-07	-0.885481	NA
signalling.phosphinositides.inositol-1,3,4-trisphosphate 5/6-kinase	at4g08170	inositol 1,3,4-trisphosphate 5/6-kinase family protein | chr4:5163399-5167179 REVERSE	-1.02268	9.576e-06	-0.284564	0.805336
signalling.phosphinositides.inositol-1,3,4-trisphosphate 5/6-kinase	at5g16760	inositol 1,3,4-trisphosphate 5/6-kinase | chr5:5509674-5511232 FORWARD	-0.532211	0.00658496	-0.0499688	0.965997
signalling.G-proteins	at1g02130	Symbols: ATRAB1B, ARA5, ARA-5, ATRABD2A, RABD2A | ARA-5 (ARABIDOPSIS RAS 5); GTP binding | chr1:400035-401882 REVERSE	0.390432	0.0377444	0.260928	0.741131
signalling.G-proteins	at1g02280	Symbols: TOC33, ATTOC33, PPI1 | TOC33 (TRANSLOCON AT THE OUTER ENVELOPE MEMBRANE OF CHLOROPLASTS 33); GTP binding / GTPase/ protein binding | chr1:448463-450425 REVERSE	0.895737	0.000408907	0.365824	0.662589
signalling.G-proteins	at1g02620	GTP-binding protein (SAR1A) | chr1:557092-557986 FORWARD	4.30168	6.0126e-18	0.265108	0.915701
signalling.G-proteins	at1g03160	Symbols: FZL | FZL (FZO-LIKE); GTP binding / GTPase/ thiamin-phosphate diphosphorylase | chr1:761282-766153 FORWARD	-0.670624	5.64459e-06	0.138264	0.892677
signalling.G-proteins	at1g04260	Symbols: MPI7, MPIP7, PRA1.D | MPI7 (CAMV MOVEMENT PROTEIN INTERACTING PROTEIN 7); protein binding | chr1:1140528-1141365 REVERSE	0.931605	2.79283e-05	0.024355	0.986794
signalling.G-proteins	at1g04830	RabGAP/TBC domain-containing protein | chr1:1358917-1361981 REVERSE	1.11381	4.25194e-09	0.0568474	0.962145
signalling.G-proteins	at1g05810	Symbols: ARA, ARA-1, ATRAB11D, ATRABA5E, RABA5E | RABA5E (RAB GTPASE HOMOLOG A5E); GTP binding | chr1:1748314-1749460 FORWARD	1.98998	6.51043e-12	0.70664	0.328186
signalling.G-proteins	at1g06060	RanBPM-related | chr1:1832943-1834861 FORWARD	0.978442	2.28587e-07	0.020125	0.987265
signalling.G-proteins	at1g06400	Symbols: ARA2, ATRABA1A, ATRAB11E, ARA-2 | ARA-2; GTP binding | chr1:1950844-1952785 REVERSE	0.927512	7.62154e-10	0.164079	0.865577
signalling.G-proteins	at1g07140	Symbols: SIRANBP | SIRANBP; Ran GTPase binding | chr1:2191723-2193793 REVERSE	-0.649447	7.40156e-06	0.0370684	0.97344
signalling.G-proteins	at1g08770	Symbols: PRA1.E | PRA1.E (PRENYLATED RAB ACCEPTOR 1.E) | chr1:2808883-2809747 FORWARD	0.66559	0.00277195	0.0873038	0.942699
signalling.G-proteins	at1g16920	Symbols: RAB11, ATRABA1B | ATRABA1B (ARABIDOPSIS RAB GTPASE HOMOLOG A1B); GTP binding | chr1:5787330-5789249 REVERSE	0.904654	0.0117208	0.547224	0.459723
signalling.G-proteins	at1g18070	EF-1-alpha-related GTP-binding protein, putative | chr1:6213725-6218335 REVERSE	-0.541829	0.000152515	0.0511072	0.963085
signalling.G-proteins	at1g22740	Symbols: RAB7, ATRABG3B, RAB75, RABG3B | RABG3B; GTP binding | chr1:8049100-8050708 FORWARD	1.93827	1.16692e-30	0.536193	0.573027
signalling.G-proteins	at1g24290	AAA-type ATPase family protein | chr1:8612505-8614277 REVERSE	0.73944	0.0252504	-0.276681	0.906026
signalling.G-proteins	at1g50300	Symbols: TAF15 | TAF15 (TBP-associated factor 15); RNA binding / nucleic acid binding / nucleotide binding / zinc ion binding | chr1:18628555-18631946 REVERSE	0.741021	0.00305149	0.36183	0.727239
signalling.G-proteins	at1g50920	GTP-binding protein-related | chr1:18870139-18872930 FORWARD	0.749533	2.44921e-07	-0.411572	0.536499
signalling.G-proteins	at1g52280	Symbols: AtRABG3d | AtRABG3d (Arabidopsis Rab GTPase homolog G3d); GTP binding | chr1:19467969-19469586 REVERSE	-0.75212	0.00159625	0.257946	0.804107
signalling.G-proteins	at1g52980	GTP-binding family protein | chr1:19737432-19740348 FORWARD	0.613511	0.000194251	0.115329	0.910669
signalling.G-proteins	at1g56050	GTP-binding protein-related | chr1:20963719-20966341 FORWARD	-0.922793	0.000610014	0.240304	0.897444
signalling.G-proteins	at1g60510	pseudogene, putative interferon-induced GTP-binding protein mx, blastp match of 42% identity and 8.3e-35 P-value to GP|1399454|gb|AAC60215.1||U47946 RBTMx3 {Oncorhynchus mykiss} | chr1:22294722-22297139 FORWARD	0.930567	0.0371782	-2.03373	0.838052
signalling.G-proteins	at1g60860	Symbols: AGD2 | AGD2 (ARF-GAP DOMAIN 2); ARF GTPase activator/ protein binding / zinc ion binding | chr1:22401244-22407777 REVERSE	0.598982	0.0139499	0.379296	0.738058
signalling.G-proteins	at1g78010	tRNA modification GTPase, putative | chr1:29333500-29336451 FORWARD	0.500587	0.014938	0.34262	0.757242
signalling.G-proteins	at2g20440	RabGAP/TBC domain-containing protein | chr2:8810741-8813523 REVERSE	-0.720788	0.0181296	-0.103646	0.948797
signalling.G-proteins	at2g23460	Symbols: XLG1, ATXLG1 | XLG1 (EXTRA-LARGE G-PROTEIN 1); guanyl nucleotide binding / signal transducer | chr2:9995478-9999122 FORWARD	0.748745	2.05344e-06	-0.0506197	0.965848
signalling.G-proteins	at2g26300	Symbols: GPA1, GP ALPHA 1, ATGPA1 | GP ALPHA 1 (G PROTEIN ALPHA SUBUNIT 1); GTP binding / GTPase/ channel regulator/ signal transducer | chr2:11196996-11201102 FORWARD	0.908348	0.000113765	-0.197296	0.806904
signalling.G-proteins	at2g29020	Rab5-interacting family protein | chr2:12469724-12471700 FORWARD	0.97585	3.56495e-08	0.361418	0.658971
signalling.G-proteins	at2g30060	Ran-binding protein 1b (RanBP1b) | chr2:12826915-12828919 FORWARD	-1.01892	1.91798e-06	0.0927175	0.941405
signalling.G-proteins	at2g44610	Symbols: RAB6, ATRABH1B, ATRAB6A, RAB6A | RAB6A; GTP binding / protein binding | chr2:18411426-18414081 REVERSE	0.607431	4.57068e-05	-0.191109	0.811872
signalling.G-proteins	at2g46710	rac GTPase activating protein, putative | chr2:19191935-19194849 FORWARD	0.949741	3.27516e-07	0.492447	0.475461
signalling.G-proteins	at3g07880	Rho GDP-dissociation inhibitor family protein | chr3:2513971-2515823 FORWARD	0.703946	5.64459e-06	0.176966	0.847385
signalling.G-proteins	at3g09900	Symbols: ATRABE1E, ATRAB8E | ATRABE1E (ARABIDOPSIS RAB GTPASE HOMOLOG E1E); GTP binding | chr3:3034557-3036593 FORWARD	0.591945	0.0039407	0.142771	0.894781
signalling.G-proteins	at3g11490	rac GTPase activating protein, putative | chr3:3617523-3619567 REVERSE	1.49586	1.45517e-06	0.447331	0.659475
signalling.G-proteins	at3g12080	Symbols: emb2738 | emb2738 (embryo defective 2738); GTP binding | chr3:3847792-3852138 FORWARD	0.503978	0.00131855	0.104225	0.924917
signalling.G-proteins	at3g13720	Symbols: PRA1.F3, PRA8 | PRA8 | chr3:4495019-4495956 REVERSE	1.14047	8.19638e-11	0.345365	0.640115
signalling.G-proteins	at3g15680	zinc finger (Ran-binding) family protein | chr3:5315001-5316466 FORWARD	-1.07022	0.00238054	0.79589	NA
signalling.G-proteins	at3g15970	Ran-binding protein 1 domain-containing protein / RanBP1 domain-containing protein | chr3:5408797-5411143 REVERSE	0.569671	0.00178827	-0.0244289	0.986794
signalling.G-proteins	at3g18610	Symbols: ATRANGAP1, PARLL1 | ATRANGAP1 (RAN GTPASE-ACTIVATING PROTEIN 1); nucleic acid binding / nucleotide binding | chr3:6404083-6407822 REVERSE	-2.9113	0.000391559	#N/A	#N/A
signalling.G-proteins	at3g18820	Symbols: ATRABG3F, ATRAB7B, RAB71, RABG3F, RAB7B | ATRAB7B (ARABIDOPSIS RAB GTPASE HOMOLOG G3F); GTP binding | chr3:6484068-6486247 FORWARD	-0.457572	0.00234184	0.215609	0.787424
signalling.G-proteins	at3g46060	Symbols: ARA3, ARA-3, ATRABE1C, ATRAB8A | ATRAB8A; GTP binding | chr3:16917589-16920018 FORWARD	0.453347	0.0140565	0.0488355	0.963684
signalling.G-proteins	at3g49350	RAB GTPase activator | chr3:18297406-18300189 REVERSE	-0.590734	0.0293612	-0.43225	0.564262
signalling.G-proteins	at3g53610	Symbols: ATRAB8, AtRab8B, AtRABE1a | ATRAB8; GTP binding | chr3:19876232-19878519 REVERSE	0.409453	0.032693	-0.0928761	0.926867
signalling.G-proteins	at3g59570	RabGAP/TBC domain-containing protein | chr3:22000832-22006056 REVERSE	-0.905234	0.0168949	-0.786254	NA
signalling.G-proteins	at4g02080	Symbols: ASAR1, ATSARA1C, ATSAR2 | ATSAR2 (ARABIDOPSIS THALIANA SECRETION-ASSOCIATED RAS SUPER FAMILY 2); GTP binding | chr4:921454-922777 FORWARD	0.6574	7.21841e-05	0.083969	0.937847
signalling.G-proteins	at4g07410	transducin family protein / WD-40 repeat family protein | chr4:4201249-4205224 REVERSE	0.445991	0.0165849	-0.0751396	0.947584
signalling.G-proteins	at4g09720	Symbols: ATRABG3A | Ras-related GTP-binding protein, putative | chr4:6132917-6135183 FORWARD	-0.84377	1.67237e-05	0.0247757	0.986794
signalling.G-proteins	at4g13350	Symbols: NIG | NIG (NSP (NUCLEAR SHUTTLE PROTEIN)-INTERACTING GTPASE); GTP binding / GTPase | chr4:7769770-7773666 REVERSE	0.447461	0.00209123	-0.484555	0.400682
signalling.G-proteins	at4g17170	Symbols: AT-RAB2, ATRABB1C, ATRAB2A, RAB2A, RABB1C, ATRAB-B1B, RAB-B1B | RABB1C (ARABIDOPSIS RAB GTPASE HOMOLOG B1C); GTP binding / GTPase | chr4:9644713-9646366 REVERSE	0.612333	5.97788e-05	0.144518	0.883281
signalling.G-proteins	at4g19640	Symbols: ARA7, ARA-7, ATRABF2B, ATRAB5B, RABF2B, ATRAB-F2B, RAB-F2B | ARA7; GTP binding | chr4:10687198-10689617 REVERSE	0.71782	1.89238e-06	-0.00758127	0.994867
signalling.G-proteins	at4g27540	Symbols: PRA1.H | PRA1.H (PRENYLATED RAB ACCEPTOR 1.H) | chr4:13753210-13754745 REVERSE	0.690069	0.00871009	-0.0691133	0.958317
signalling.G-proteins	at4g28550	RabGAP/TBC domain-containing protein | chr4:14110884-14113748 FORWARD	-1.6519	0.00111473	-0.437715	0.68649
signalling.G-proteins	at4g34390	Symbols: XLG2 | XLG2 (extra-large GTP-binding protein 2); guanyl nucleotide binding / signal transducer | chr4:16441179-16445005 FORWARD	-0.697799	0.0235649	-0.247778	0.818637
signalling.G-proteins	at4g35750	Rho-GTPase-activating protein-related | chr4:16940507-16941862 REVERSE	1.71985	3.41003e-14	0.0728481	0.944102
signalling.G-proteins	at4g39990	Symbols: ATRABA4B, ATRAB11G, ATGB3, RABA4B | RABA4B (RAB GTPASE HOMOLOG A4B); GTP binding | chr4:18542551-18543978 FORWARD	-0.444331	0.0366444	0.0504528	0.970826
signalling.G-proteins	at5g02430	WD-40 repeat family protein | chr5:526592-529839 FORWARD	-2.87669	0.000251562	-1.65831	NA
signalling.G-proteins	at5g05987	Symbols: PRA1.A2 | PRA1.A2 (PRENYLATED RAB ACCEPTOR 1.A2) | chr5:1804804-1806850 FORWARD	0.774938	0.00226334	-0.289515	0.778197
signalling.G-proteins	at5g08650	GTP-binding protein LepA, putative | chr5:2806323-2813264 REVERSE	-0.715777	1.04693e-07	0.120373	0.910397
signalling.G-proteins	at5g17790	Symbols: VAR3 | VAR3 (VARIEGATED 3); binding / zinc ion binding | chr5:5869710-5872718 REVERSE	-0.610232	0.00249095	0.238549	0.863671
signalling.G-proteins	at5g18570	GTP1/OBG family protein | chr5:6171661-6174833 REVERSE	-0.789535	0.000295446	0.22737	0.892461
signalling.G-proteins	at5g19320	Symbols: RANGAP2 | RANGAP2 (RAN GTPASE ACTIVATING PROTEIN 2); RAN GTPase activator | chr5:6505110-6507435 REVERSE	-0.493318	0.0423968	-0.327546	0.756077
signalling.G-proteins	at5g20010	Symbols: RAN-1, RAN1, ATRAN1 | RAN-1; GTP binding / GTPase/ protein binding | chr5:6760284-6762094 FORWARD	-1.00044	9.77427e-12	0.0146799	0.990874
signalling.G-proteins	at5g20020	Symbols: RAN2 | RAN2; GTP binding / GTPase/ protein binding | chr5:6762724-6764671 FORWARD	-0.523121	0.00109071	0.105789	0.917452
signalling.G-proteins	at5g41940	RabGAP/TBC domain-containing protein | chr5:16781947-16785576 FORWARD	0.731468	2.05809e-05	0.0203532	0.986874
signalling.G-proteins	at5g42080	Symbols: ADL1, ADL1A, AG68, DRP1A, RSW9 | ADL1 (ARABIDOPSIS DYNAMIN-LIKE PROTEIN); GTP binding / GTPase/ protein binding | chr5:16820284-16824756 REVERSE	0.719152	1.36595e-07	-0.0645472	0.950016
signalling.G-proteins	at5g45750	Symbols: AtRABA1c | AtRABA1c (Arabidopsis Rab GTPase homolog A1c); GTP binding | chr5:18559116-18560842 FORWARD	-1.35103	2.42961e-09	0.0392979	0.974064
signalling.G-proteins	at5g45760	transducin family protein / WD-40 repeat family protein | chr5:18561111-18563195 FORWARD	0.999073	0.000791831	0.326692	0.828544
signalling.G-proteins	at5g47200	Symbols: ATRABD2B, ATRAB1A | ATRAB1A; GTP binding | chr5:19166902-19169026 FORWARD	0.401002	0.0346339	-0.490792	0.491099
signalling.G-proteins	at5g47520	Symbols: AtRABA5a | AtRABA5a (Arabidopsis Rab GTPase homolog A5a); GTP binding | chr5:19277361-19279736 REVERSE	0.742192	0.0134425	0.262983	0.840966
signalling.G-proteins	at5g52210	Symbols: ATARLB1, ATGB1 | ATGB1 (ARABIDOPSIS THALIANA GTP-BINDING PROTEIN 1); GTP binding | chr5:21204991-21207097 FORWARD	-0.627988	0.0381564	0.259563	0.811635
signalling.G-proteins	at5g57960	GTP-binding family protein | chr5:23462770-23466503 REVERSE	0.468173	0.0138152	0.189635	0.866454
signalling.G-proteins	at5g58590	Symbols: RANBP1 | RANBP1 (RAN BINDING PROTEIN 1); protein binding | chr5:23680079-23681798 REVERSE	0.747645	7.7751e-05	0.1749	0.876747
signalling.G-proteins	at5g59150	Symbols: ATRABA2D, ATRAB-A2D | ATRABA2D (HOARABIDOPSIS RAB GTPASE HOMOLOG A2D); GTP binding | chr5:23876586-23878429 FORWARD	1.14003	7.97711e-08	0.0204944	0.987258
signalling.G-proteins	at5g64813	Symbols: LIP1 | LIP1 (Light Insensitive Period1); GTPase | chr5:25910279-25912896 FORWARD	0.711427	1.3078e-05	-0.137716	0.886915
signalling.G-proteins	at5g65270	Symbols: AtRABA4a | AtRABA4a (Arabidopsis Rab GTPase homolog A4a); GTP binding | chr5:26083328-26084714 FORWARD	-1.07011	0.000169273	-0.109641	0.937746
signalling.MAP kinases	at1g01560	Symbols: ATMPK11 | ATMPK11; MAP kinase/ kinase | chr1:202136-204189 FORWARD	-2.04304	0.000221486	-0.258165	0.794358
signalling.MAP kinases	at1g07880	Symbols: ATMPK13 | ATMPK13; MAP kinase/ kinase | chr1:2434059-2435745 REVERSE	-1.39246	0.00992741	#N/A	#N/A
signalling.MAP kinases	at1g10210	Symbols: ATMPK1, MPK1 | ATMPK1 (MITOGEN-ACTIVATED PROTEIN KINASE 1); MAP kinase/ kinase | chr1:3349219-3351180 FORWARD	0.697205	0.00217908	0.0726976	0.962384
signalling.MAP kinases	at1g18160	protein kinase family protein | chr1:6248793-6254039 FORWARD	0.79105	1.2515e-06	-0.385232	0.536499
signalling.MAP kinases	at1g49740	phospholipase C/ phosphoric diester hydrolase | chr1:18407518-18410022 FORWARD	-0.66747	0.00358844	-0.156588	0.909705
signalling.MAP kinases	at1g51660	Symbols: ATMKK4, MKK4, ATMEK4 | ATMKK4 (ARABIDOPSIS THALIANA MITOGEN-ACTIVATED PROTEIN KINASE KINASE 4); MAP kinase kinase/ kinase | chr1:19154323-19155947 FORWARD	-1.55016	0.00144622	-0.239181	0.771827
signalling.MAP kinases	at1g53510	Symbols: ATMPK18 | ATMPK18; MAP kinase | chr1:19970664-19974393 REVERSE	0.924838	1.81173e-08	-0.0646716	0.954392
signalling.MAP kinases	at1g53570	Symbols: MAP3KA, MAPKKK3 | MAP3KA; ATP binding / kinase/ protein kinase/ protein serine/threonine kinase | chr1:19987266-19991113 FORWARD	0.635665	8.70013e-05	-0.364773	0.548808
signalling.MAP kinases	at1g59580	Symbols: ATMPK2, MPK2 | ATMPK2 (ARABIDOPSIS THALIANA MITOGEN-ACTIVATED PROTEIN KINASE HOMOLOG 2); MAP kinase/ kinase/ protein kinase | chr1:21884043-21886051 FORWARD	0.385882	0.0472705	-0.287631	0.709421
signalling.MAP kinases	at1g73500	Symbols: ATMKK9, MKK9 | MKK9 (MAP KINASE KINASE 9); MAP kinase kinase/ kinase/ protein kinase activator | chr1:27639091-27640529 REVERSE	-0.910609	0.0345868	0.148223	0.868152
signalling.MAP kinases	at1g73670	Symbols: ATMPK15 | ATMPK15; MAP kinase/ kinase | chr1:27700050-27703440 FORWARD	-0.75977	2.62706e-05	-0.215404	0.801973
signalling.MAP kinases	at2g01450	Symbols: ATMPK17 | ATMPK17; MAP kinase | chr2:199512-202306 REVERSE	0.552987	0.00157216	-0.249228	0.731487
signalling.MAP kinases	at2g18170	Symbols: ATMPK7, MPK7 | ATMPK7 (ARABIDOPSIS THALIANA MAP KINASE 7); MAP kinase/ kinase | chr2:7907804-7909923 REVERSE	-0.430962	0.0238509	-0.255304	0.767446
signalling.MAP kinases	at2g43790	Symbols: ATMPK6, MPK6, MAPK6 | ATMPK6 (ARABIDOPSIS THALIANA MAP KINASE 6); MAP kinase/ kinase | chr2:18138307-18140988 FORWARD	0.619398	5.77891e-05	-0.135594	0.892094
signalling.MAP kinases	at3g13530	Symbols: MAPKKK7, MAP3KE1 | MAPKKK7; ATP binding / binding / kinase/ protein kinase/ protein serine/threonine kinase/ protein tyrosine kinase | chr3:4411688-4419320 REVERSE	0.439241	0.011266	-0.40781	0.566646
signalling.MAP kinases	at3g14720	Symbols: ATMPK19, MPK19 | ATMPK19; MAP kinase | chr3:4945601-4949042 FORWARD	-0.743048	5.09819e-05	-0.143721	0.88282
signalling.MAP kinases	at4g26070	Symbols: MEK1, NMAPKK, ATMEK1, MKK1 | MEK1 (MAP KINASE/ ERK KINASE 1); MAP kinase kinase/ kinase/ protein binding | chr4:13217681-13219933 FORWARD	-0.485982	0.0485514	-0.405612	0.705475
signalling.MAP kinases	at4g29810	Symbols: ATMKK2, MKK2, MK1 | ATMKK2 (ARABIDOPSIS THALIANA MAP KINASE KINASE 2); MAP kinase kinase/ kinase | chr4:14593039-14595269 REVERSE	-0.778205	0.000131257	-0.681712	0.237543
signalling.MAP kinases	at4g36450	Symbols: ATMPK14, MPK14 | ATMPK14 (Mitogen-activated protein kinase 14); MAP kinase/ kinase | chr4:17210245-17211413 REVERSE	1.53249	0.00587183	#N/A	#N/A
signalling.MAP kinases	at5g19010	Symbols: MPK16 | MPK16; MAP kinase | chr5:6344789-6348212 REVERSE	-0.402366	0.00740771	-0.0446751	0.970005
signalling.MAP kinases	at5g67130	phospholipase C/ phosphoric diester hydrolase | chr5:26791346-26793882 FORWARD	0.573271	0.00365597	0.218144	0.822174
signalling.14-3-3 proteins	at1g22300	Symbols: GRF10, 14-3-3EPSILON, GF14 EPSILON | GRF10 (GENERAL REGULATORY FACTOR 10); ATP binding / protein binding / protein phosphorylated amino acid binding | chr1:7878769-7881219 REVERSE	-0.680858	4.96919e-06	0.104086	0.924084
signalling.14-3-3 proteins	at1g34760	Symbols: GRF11, GF14 OMICRON | GRF11 (GENERAL REGULATORY FACTOR 11); ATPase binding / amino acid binding / protein binding / protein phosphorylated amino acid binding | chr1:12743848-12745648 REVERSE	2.22134	1.10656e-27	0.401371	0.667706
signalling.14-3-3 proteins	at2g42590	Symbols: GRF9, GF14 MU | GRF9 (GENERAL REGULATORY FACTOR 9); calcium ion binding / protein binding / protein phosphorylated amino acid binding | chr2:17731855-17733967 REVERSE	-0.328029	0.0205322	0.214785	0.782559
signalling.14-3-3 proteins	at3g02520	Symbols: GRF7, GF14 NU | GRF7 (GENERAL REGULATORY FACTOR 7); protein binding / protein phosphorylated amino acid binding | chr3:526437-528313 REVERSE	-0.462734	0.0037796	-0.0263273	0.982992
signalling.14-3-3 proteins	at4g09000	Symbols: GRF1, GF14 CHI | 14-3-3-like protein GF14 chi / general regulatory factor 1 (GRF1) | chr4:5775210-5777481 FORWARD	0.382975	0.00261631	0.1159	0.907844
signalling.14-3-3 proteins	at5g10450	Symbols: GRF6, AFT1, 14-3-3lambda | GRF6 (G-box regulating factor 6); protein binding / protein phosphorylated amino acid binding | chr5:3283853-3286317 REVERSE	1.43463	1.19976e-34	0.318067	0.696278
signalling.14-3-3 proteins	at5g38480	Symbols: GRF3, RCI1 | GRF3 (GENERAL REGULATORY FACTOR 3); ATP binding / protein binding / protein phosphorylated amino acid binding | chr5:15409697-15411516 FORWARD	-0.883915	8.59652e-07	0.403299	0.566105
signalling.14-3-3 proteins	at5g65430	Symbols: GRF8, 14-3-3KAPPA, GF14 KAPPA | GRF8 (GENERAL REGULATORY FACTOR 8); protein binding / protein phosphorylated amino acid binding | chr5:26148201-26150342 REVERSE	1.47655	1.90409e-23	0.551313	0.420045
signalling.misc	at3g05490	Symbols: RALFL22 | RALFL22 (ralf-like 22); signal transducer | chr3:1591277-1591983 FORWARD	0.480801	0.0379404	0.764699	0.187697
signalling.misc	at3g16570	Symbols: RALFL23 | RALFL23 (ralf-like 23); signal transducer | chr3:5644698-5645414 FORWARD	1.12305	7.07183e-09	0.586878	0.45558
signalling.misc	at5g67070	Symbols: RALFL34 | RALFL34 (ralf-like 34); signal transducer | chr5:26768020-26768846 FORWARD	-0.812347	0.00296292	0.115931	0.918661
signalling.lipids	at4g32160	phox (PX) domain-containing protein | chr4:15528805-15533100 FORWARD	0.7823	4.63409e-05	-0.581365	0.309954
signalling.unspecified	at1g78610	Symbols: MSL6 | MSL6 (MECHANOSENSITIVE CHANNEL OF SMALL CONDUCTANCE-LIKE 6) | chr1:29569030-29572126 REVERSE	-0.588501	0.00874668	0.170669	0.896437
signalling.unspecified	at5g05930	guanylyl cyclase-related (GC1) | chr5:1779974-1783412 REVERSE	1.10065	4.03261e-08	0.0491529	0.965156
signalling.unspecified	at5g12080	Symbols: MSL10 | MSL10 (MECHANOSENSITIVE CHANNEL OF SMALL CONDUCTANCE-LIKE 10); mechanically-gated ion channel | chr5:3898047-3901629 REVERSE	-0.772568	0.00323087	0.433379	0.796777
